# Supplementary material for: Molecular characterization and differential expression suggested diverse functions of P-type II Ca2+ATPases in Triticum aestivum L
Source: BMC Genomics. 2018 May 23;19:389. doi: 10.1186/s12864-018-4792-9 (PMC5966885; doi:10.1186/s12864-018-4792-9)
Supplement: Supplementary file 1 — Table S1. List of protein sequences identified as putative P- type II Ca2+ATPase proteins using various databases. The highlighted sequences were full length and showed comparable gene and protein architecture to the reported sequences, and therefore were used during further characterization. (XLSX 15 kb) [file 12864_2018_4792_MOESM1_ESM.xlsx]

## Sheet: Sheet1
	Table S1. List of protein sequences identified as putative P- type II Ca2+ATPase proteins using various databases. The highlighted sequences were full length and showed comparable gene and protein architecture to the reported sequences, and therefore were used during further characterization.
Triticum aestivum		Identified protein model/ protein sequences
	Type II Ca2+ ATPase	Protein name	IWGSC Protein model	TGAC Protein Model	NCBI database
	TaACA
		TaACA1-A	Traes_1AL_F120A5C0D.1		GAJL01227137.1
		TaACA1-B	Traes_1BL_9772C6F45.1	TRIAE_CS42_1BL_TGACv1_030749_AA0099780.1
		TaACA1-D	Traes_1DL_A1045C6C2.1		GAJL01167169.1
		TaACA2-A	Traes_1AL_F4F1F73DF.1	TRIAE_CS42_1AL_TGACv1_001862_AA0035990.1
		TaACA2-B		TRIAE_CS42_1BL_TGACv1_031294_AA0110960.1
		TaACA2-D	Traes_1DS_666D2B6FF.1	TRIAE_CS42_1DL_TGACv1_061321_AA0192370.1
		TaACA3-A	Traes_2AL_AA82F1ACF.1	TRIAE_CS42_2AL_TGACv1_093051_AA0270470.1
		TaACA3-B	Traes_2BL_E2DCFA60B.1	TRIAE_CS42_2BL_TGACv1_129973_AA0400750.4
		TaACA3-D	Traes_2DL_FAE13169F.1	TRIAE_CS42_2DL_TGACv1_159040_AA0531140.1
		TaACA4-A	Traes_3AL_5055EA002.1	TRIAE_CS42_3AL_TGACv1_194974_AA0643030.1
		TaACA4-B	Traes_3B_27CEE8C39.1	TRIAE_CS42_3B_TGACv1_225697_AA0811210.1
		TaACA4-D	Traes_3AL_390E7F8A2.1	TRIAE_CS42_3DL_TGACv1_251172_AA0878350.1
		TaACA5-A	Traes_4AS_D4EDEAF05.1
		TaACA5-B	Traes_4BL_B4F048033.1
		TaACA5-D	Traes_4DL_CA9D24688.1
		TaACA6-A	-	TRIAE_CS42_4AL_TGACv1_288269_AA0942920.1.1
		TaACA6-B	Traes_4BS_E94608B81.1
		TaACA6-D	Traes_4DS_9CF192BED.1	TRIAE_CS42_4DS_TGACv1_361699_AA1171710.1
		TaACA7-A	Traes_5AS_9D5B8EA01.1	TRIAE_CS42_5AS_TGACv1_393493_AA1273190.4
		TaACA7-B	Traes_5BS_C38D45CA4.3	TRIAE_CS42_5BS_TGACv1_423347_AA1374870.1
		TaACA7-D	Traes_5DS_955830536.3	TRIAE_CS42_5DS_TGACv1_458228_AA1492790.1
		TaACA8-A	Traes_5AL_74532EE6C.1		GFFI01000936
		TaACA8-B	Traes_5BL_5137B9617.1
		TaACA8-D	Traes_5DL_761CB8E23.3
		TaACA9-A	Traes_5AL_FA3033A40.1
		TaACA9-B	Traes_5BL_B2EFA5F4A.1		GFFI01003981
		TaACA9-D	Traes_5DL_DEDE5D8D8.1
		TaACA10-A	Traes_6AS_9B913DF6F.1	TRIAE_CS42_6AS_TGACv1_485501_AA1546480.1
		TaACA10-B	Traes_6BS_399B7B111.3.1	TRIAE_CS42_6BS_TGACv1_514490_AA1660470.1
		TaACA10-D	Traes_6DS_E76EED926.1	TRIAE_CS42_6DS_TGACv1_542558_AA1724300.3
		TaACA11-A	Traes_7AS_9E8A814C2.1	TRIAE_CS42_U_TGACv1_641800_AA2104440.1
		TaACA11-B	Traes_7BS_17B99F895.1
		TaACA11-D	Traes_7DS_904CC3EB5.1	TRIAE_CS42_7DS_TGACv1_621790_AA2026140.1
	TaECA	TaECA1-A	Traes_1AS_7BFBBDCE6.1	TRIAE_CS42_1AS_TGACv1_020544_AA0078240.1
		TaECA1-B	Traes_1BS_F42414E18.1
		TaECA1-D	Traes_1DS_D2B82C1F3.1	TRIAE_CS42_1DS_TGACv1_080510_AA0249290.1
		TaECA2-A	-	TRIAE_CS42_4AS_TGACv1_306876_AA1014390.1
		TaECA2-B	Traes_4BL_A0A0E8D56.1	TRIAE_CS42_4BL_TGACv1_322129_AA1068800.1
		TaECA2-D	Traes_4DL_08575C185.1		GAJL01283294.1
		TaECA3-A	Traes_4AL_B730CAA47.1		GFFI01004314.1
		TaECA3-B	Traes_4BS_73F7EF1B8.3		GAEF01113974.1, HP636868.1
		TaECA3-D	Traes_4DS_EFE29ADBA.1		GAJL01280525.1
Triticum urartu
	TuACA	TuACA1	TRIUR3_09698-T1
		TuACA2	TRIUR3_03400-T1		GAKL01012709.1
		TuACA3	TRIUR3_30679-T1
		TuACA4	TRIUR3_14626-T1
		TuACA5	TRIUR3_19239-T1
		TuACA6	TRIUR3_24116-T1
		TuACA7	TRIUR3_26485-T1
		TuACA8	TRIUR3_15849-T1
		TuACA9	TRIUR3_13059-T1
		TuACA10	TRIUR3_32143-T1
		TuACA11	TRIUR3_13391-T1
	TuECA	TuECA1a	TRIUR3_05946-T1
		TuECA2	TRIUR3_25356-T1		GAKL01074990.1
		TuECA1b	TRIUR3_27604-T1		GAKL01053437.1
Aegilops tauschii
	AeACA	AeACA1	EMT19656
		AeACA2a	EMT05203
		AeACA2b	EMT22810
		AeACA3	EMT10847
		AeACA4	EMT19048
		AeACA5	EMT12463
		AeACA6	EMT03615
		AeACA7	EMT07278
		AeACA8	EMT08801
		AeACA9	EMT00880
		AeACA10	EMT05411
		AeACA11	EMT28209
	AeECA	AeECA1	EMT02371
		AeECA2	EMT33075
		AeECA3	EMT13895
