# Supplementary material for: Molecular characterization and differential expression suggested diverse functions of P-type II Ca2+ATPases in Triticum aestivum L
Source: BMC Genomics. 2018 May 23;19:389. doi: 10.1186/s12864-018-4792-9 (PMC5966885; doi:10.1186/s12864-018-4792-9)
Supplement: Supplementary file 2 — Table S2. Clustering of TaACA and TaECA genes from various sub-genomes into homoeologous groups based on high similarity. (XLSX 12 kb) [file 12864_2018_4792_MOESM2_ESM.xlsx]

## Sheet: Sheet1
					Table S2. Clustering of TaACA and TaECA genes from various sub-genomes into homoeologous groups based on high similarity.
		TaACAs									TaECAs
	Homeologous Groups	TaACA genes	Percent similarity between homeologous genes						Homeologous Groups	TaECA genes	Percent similarity between homeologous genes
	TaACA1		TaACA1-A	TaACA1-B	TaACA1-D						TaECA1-A	TaECA1-B	TaECA1-D
		TaACA1-A	100	95.65	95.97				TaECA1	TaECA1-A	100	96.41	96.84
		TaACA1-B	95.65	100	96.39					TaECA1-B	96.41	100	97.55
		TaACA1-D	95.97	96.39	100					TaECA1-D	96.84	97.55	100
			TaACA2-A	TaACA2-B	TaACA2-D						TaECA2-A	TaECA2-B	TaECA2-D
	TaACA2	TaACA2-A	100	95.69	95.94				TaECA2	TaECA2-A	100	95.89	96.8
		TaACA2-B	95.69	100	96.78					TaECA2-B	95.89	100	98.93
		TaACA2-D	95.94	96.78	100					TaECA2-D	96.8	98.93	100
	TaACA3		TaACA3-A	TaACA3-B	TaACA3-D						TaECA3-A	TaECA3-B	TaECA3-D
		TaACA3-A	100	97.07	97.44				TaECA3	TaECA3-A	100	99.21	99.68
		TaACA3-B	97.07	100	97.44					TaECA3-B	99.21	100	99.39
		TaACA3-D	97.44	97.44	100					TaECA3-D	99.68	99.39	100
			TaACA4-A	TaACA4-B	TaACA4-D
		TaACA4-A	100	96.93	97.64
	TaACA4	TaACA4-B	96.93	100	97.51
		TaACA4-D	97.64	97.51	100
	TaACA5		TaACA5-A	TaACA5-B	TaACA5-D
		TaACA5-A	100	97.58	97.49
		TaACA5-B	97.58	100	98.66
		TaACA5-D	97.49	98.66	100
			TaACA6-A	TaACA6-B	TaACA6-D
	TaACA6	TaACA6-A	100	96.36	95.78
		TaACA6-B	96.36	100	96.51
		TaACA6-D	95.78	96.51	100
	TaACA7		TaACA7-A	TaACA7-B	TaACA7-D
		TaACA7-A	100	98.53	98.37
		TaACA7-B	98.53	100	98.53
		TaACA7-D	98.37	98.53	100
	TaACA8		TaACA8-A	TaACA8-B	TaACA8-D
		TaACA8-A	100	98.42	98.52
		TaACA8-B	98.42	100	98.19
		TaACA8-D	98.52	98.19	100
	TaACA9		TaACA9-A	TaACA9-B	TaACA9-D
		TaACA9-A	100	96.51	97.06
		TaACA9-B	96.51	100	96.86
		TaACA9-D	97.06	96.86	100
	TaACA10		TaACA10-A	TaACA10-B	TaACA10-D
		TaACA10-A	100	98.23	98.54
		TaACA10-B	98.23	100	99.39
		TaACA10-D	98.54	99.39	100
	TaACA11		TaACA11-A	TaACA11-B	TaACA11-D
		TaACA11-A	100	98.92	98.59
		TaACA11-B	98.92	100	98.61
		TaACA11-D	98.59	98.61	100
