# Supplementary material for: Molecular characterization and differential expression suggested diverse functions of P-type II Ca2+ATPases in Triticum aestivum L
Source: BMC Genomics. 2018 May 23;19:389. doi: 10.1186/s12864-018-4792-9 (PMC5966885; doi:10.1186/s12864-018-4792-9)
Supplement: Supplementary file 3 — Table S3. Gene and protein characterization of T. aestivum P-type II Ca2+ATPases. (XLSX 15 kb) [file 12864_2018_4792_MOESM3_ESM.xlsx]

## Sheet: Sheet1
		Table S3. Gene and protein characterization of T. aestivum P-type II Ca2+ATPases.
		CDS	Chromosomal localization	Strand R/F	From	To	Intron	Exon	Protein length	MW (g/mol)	pI	Signal peptide	Grand average of hydropathicity (GRAVY)	Loop 1	Loop 2
TaACA	TaACA1-A	3129	1AL	F	219478537	219482912	4	5	1042	1,14,411.47	6.07	No	0.224	136	389
	TaACA1-B	3129	1BL	R	112107	125155	6	7	1042	114439	6.5151	No	0.22	136	389
	TaACA1-D	3129	1DL	F	112822704	112827079	4	5	1042	114386	6.17	No	0.217	136	389
	TaACA2-A	3075	1AL	F	36666	42591	0	1	1024	110237	7.8588	No	0.125	137	383
	TaACA2-B	3063	1BL	F	13650	17227	0	1	1020	109937	8.3843	No	0.122	137	383
	TaACA2-D	3105	1DL	F	14996	18672	0	1	1034	111346	8.3825	No	0.173	137	383
	TaACA3-A	3246	2AL	F	19096	31302	33	34	1081	117,379.70	6.5853	No	0.073	136	391
	TaACA3-B	3366	2BL	F	44491	56219	32	33	1121	121845	6.9282	No	0.157	136	391
	TaACA3-D	3687	2DL	R	26382	44275	34	35	1228	133675	6.8131	No	0.075	136	391
	TaACA4-A	3132	3AL	R	70117	74745	6	7	1043	112774	7.3071	No	0.17	136	390
	TaACA4-B	3132	3B	F	10426	14866	6	7	1043	112803	7.5953	No	0.154	136	390
	TaACA4-D	3132	3DL	F	32896	37360	6	7	1043	112,684.37	7.4441	No	0.17	136	390
	TaACA5-A	3063	4AS	F	30449141	30456662	6	7	1020	110254	6.45	No	0.207	136	389
	TaACA5-B	3063	4BL	F	281258011	281263911	6	7	1020	110239	6.7801	No	0.21	136	389
	TaACA5-D	3063	4DL	F	26138250	26144363	6	7	1020	110257	6.5186	No	0.21	136	389
	TaACA6-A	3159	4AL	F	16426	27501	6	7	1052	113563	4.6684	No	0.134	136	388
	TaACA6-B	3159	4BS	R	221025516	221030293	6	7	1052	113413	4.7137	No	0.134	136	388
	TaACA6-D	3153	4DS	F	54086	58923	6	7	1050	113,343.20	4.6891	No	0.139	136	386
	TaACA7-A	3063	5AS	F	43484	48918	6	7	1020	111,041.68	5.9414	No	0.183	136	389
	TaACA7-B	3063	5BS	F	29806	35596	6	7	1020	111063	6.1903	No	0.179	136	389
	TaACA7-D	3063	5DS	F	8443	13671	4	5	1020	111046	6.2588	No	0.137	136	389
	TaACA8-A	3111	5AL	R	2452	6153	4	5	1036	113255	5.56	No	0.152	136	389
	TaACA8-B	3045	5BL	R	44956848	44962221	6	7	1014	110823	5.55	No	0.16	136	389
	TaACA8-D	3111	5DL	F	59337706	59343190	6	7	1036	113170	5.51	No	0.153	136	389
	TaACA9-A	3171	5AL	R	76408501	76420282	33	34	1056	115811	7.85	No	0.087	136	382
	TaACA9-B	3159	5BL	R	7404	15762	26	27	1052	115172	6.4031	No	0.119	136	381
	TaACA9-D	3225	5DL	R	107517225	107528969	33	34	1074	117510	8.16	No	0.077	136	381
	TaACA10-A	3285	6AS	R	114349	128737	33	34	1094	119393	6.7786	No	0.092	136	382
	TaACA10-B	3294	6BS	R	23450	41395	33	34	1097	119791	7.2105	No	0.084	136	385
	TaACA10-D	3285	6DS	R	34422	51303	33	34	1094	119,411.02	6.8747	No	0.08	137	382
	TaACA11-A	3252	7AS	F	81496	95520	33	34	1083	119144	6.7731	No	-0.006	136	381
	TaACA11-B	3249	7BS	R	60513230	60525033	33	34	1082	118988	6.7888	No	-0.007	136	381
	TaACA11-D	3252	7DS	R	82680	98713	33	34	1083	119009	7.2706	No	-0.011	136	381
TaECA	TaECA1-A	3174	TGACv1_scaffold_020544_1AS	F	13067	19208	7	8	1057	114338	5.3735	No	0.083	152	434
	TaECA1-B	3399	1BS	R	14013838	14019337	7	8	1132	122765	6.3625	No	0.077	152	434
	TaECA1-D	3165	TGACv1_scaffold_080510_1DS	R	78248	84115	7	8	1054	114146	5.2517	No	0.125	152	434
	TaECA2-A	3207	TGACv1_scaffold_306876_4AS	F	36286	45435	7	8	1068	116687	5.0528	No	0.086	152	434
	TaECA2-B	3318	TGACv1_scaffold_322129_4BL	F	25706	35135	7	8	1105	120514	4.9371	No	0.089	195	434
	TaECA2-D	3189	4DL	F	217	3405	7	8	1062	115812	5.22	No	0.087	152	434
	TaECA3-A	2820	4AL	R	238	3277	15	16	939	104887	5.71	No	0.106	149	429
	TaECA3-B	3003	4BS	F	275	3277	26	27	1000	109618	5.7	No	0.182	149	429
	TaECA3-D	2820	4DS	R	238	3277	22	23	939	102402	5.56	No	0.142	149	429
