# Supplementary material for: Molecular characterization and differential expression suggested diverse functions of P-type II Ca2+ATPases in Triticum aestivum L
Source: BMC Genomics. 2018 May 23;19:389. doi: 10.1186/s12864-018-4792-9 (PMC5966885; doi:10.1186/s12864-018-4792-9)
Supplement: Supplementary file 4 — Table S4. Prediction of number of transmembrane helices in TaACA and TaECA proteins employing different tools. (XLSX 11 kb) [file 12864_2018_4792_MOESM4_ESM.xlsx]

## Sheet: Sheet1
			Table S4. Prediction of number of transmembrane helices in TaACA and TaECA proteins employing different tools.
	Protein name	TmHMM v.2	TMMOD	Phobius	SosuiG v.1.1	DAS-Tmfilter	Topcons	Average
	TaACA1-A	8	8	10	10	10	10	9.33333
	TaACA1-B	8	8	10	10	10	10	9.33333
	TaACA1-D	8	8	10	10	10	10	9.33333
	TaACA2-A	8	5	10	9	11	10	8.83333
	TaACA2-B	8	5	10	8	9	9	8.16667
	TaACA2-D	8	5	9	10	10	10	8.66667
	TaACA3-A	8	9	10	10	10	10	9.5
	TaACA3-B	10	12	12	12	12	10	11.3333
	TaACA3-D	8	7	10	10	10	10	9.16667
	TaACA4-A	8	8	9	10	9	10	9
	TaACA4-B	8	6	10	10	9	10	8.83333
	TaACA4-D	8	6	10	10	9	10	8.83333
	TaACA5-A	8	6	10	11	8	10	8.83333
	TaACA5-B	8	6	10	11	8	10	8.83333
	TaACA5-D	8	6	10	11	8	10	8.83333
	TaACA6-A	2	5	6	9	7	10	6.5
	TaACA6-B	2	5	6	9	7	10	6.5
	TaACA6-D	2	5	6	9	7	10	6.5
	TaACA7-A	8	6	8	10	8	10	8.33333
	TaACA7-B	8	6	8	9	8	10	8.16667
	TaACA7-D	8	6	8	9	6	8	7.5
	TaACA8-A	8	8	10	11	11	10	9.66667
	TaACA8-B	8	8	10	11	10	10	9.5
	TaACA8-D	8	8	10	11	10	10	9.5
	TaACA9-A	8	8	9	8	9	10	8.66667
	TaACA9-B	7	8	10	8	10	10	8.83333
	TaACA9-D	8	8	9	8	9	not predicted	8.4
	TaACA10-A	7	7	9	10	10	10	8.83333
	TaACA10-B	7	6	9	10	10	10	8.66667
	TaACA10-D	7	6	9	10	10	10	8.66667
	TaACA11-A	8	8	9	9	9	10	8.83333
	TaACA11-B	8	8	9	9	9	10	8.83333
	TaACA11-D	8	7	9	9	9	10	8.66667
	TaECA1-A	8	6	8	8	7	not predicted	7.4
	TaECA1-B	8	7	8	8	10	7	8
	TaECA1-D	8	6	8	8	9	10	8.16667
	TaECA2-A	7	8	8	9	9	8	8.16667
	TaECA2-B	9	8	9	10	9	10	9.16667
	TaECA2-D	7	8	8	9	9	8	8.16667
	TaECA3-A	6	6	6	4	7	7	6
	TaECA3-B	8	8	8	6	9	10	8.16667
	TaECA3-D	6	6	6	4	7	7	6
