# Supplementary material for: Molecular characterization and differential expression suggested diverse functions of P-type II Ca2+ATPases in Triticum aestivum L
Source: BMC Genomics. 2018 May 23;19:389. doi: 10.1186/s12864-018-4792-9 (PMC5966885; doi:10.1186/s12864-018-4792-9)
Supplement: Supplementary file 6 — Table S5. Domain architecture analysis of TaACA and TaECA class of proteins. (XLSX 25 kb) [file 12864_2018_4792_MOESM6_ESM.xlsx]

## Sheet: Sheet1
	Table S5. Domain architecture analysis of TaACA and TaECA class of proteins.
		Cation_ATPase_N (SM000831/PF00690)			E1-E2_ATPase (PF00122)			Hydrolase (PF00702)			HAD			Cation_ATPase			Cation_ATPase_C (PF00689)			Cation_ATPase_C (PF00689)			CaATP_NAI (PF12515)			Hydrolase_3
		start	end	E-value	start	end	E-value	start	end	E-value	start	end	E-value	start	end	E-value	start	end	E-value	start	end	E-value	start	end	E-value	start	end	E-value
		T. aestivum
ACA	TaACA1-A	122	195	0.102	208	449	1.1e-43	454	773	3.4e-16	457	770	2e-18	509	598	4e-15	843	1018	6.7e-41	-	-	-	15	58	2.7e-12
	TaACA1-B	122	195	0.0423	208	449	1e-43	454	773	3.9e-17	457	770	2.2e-19	509	598	7.8e-15	843	1018	1.7e-43	-	-	-	15	58	2.7e-12	-	-
	TaACA1-D	122	195	0.0119	208	449	1.4e-44	454	773	1.7e-17	457	770	1.2e-19	509	598	1.6e-15	843	1018	2.3e-43	-	-	-	15	58	2.7e-12	-	-
																					-	-
	TaACA2-A	107	184	0.0036	197	446	1.3e-48	451	766	6e-19	454	763	3.1e-16	493	589	1e-11	836	1007	2.4e-45	-	-	-	-	-
	TaACA2-B	103	180	0.0138	193	442	4e-48	447	762	2.9e-19	450	759	1.8e-16	489	585	1.5e-11	832	1003	1.9e-45	-	-	-	-	-
	TaACA2-D	100	177	0.0203	190	456	2.4e-47	461	776	5.2e-19	464	773	1.3e-15	503	599	2.9e-11	846	1017	2.3e-45	-	-	-	-	-
	TaACA3-A	133	207	4.27e-05	220	468	4.8e-45	473	797	1.2e-18	476	794	6.2e-17	520	612	8.1e-13	867	1045	1.1e-44	-	-	-	24	67	1.3e-16
	TaACA3-B	139	213	2.63e-05	226	474	3.9e-45	479	803	1e-17	482	800	5.2e-16	528	618	1.6e-13	873	1051	8.9e-45	-	-	-	30	73	6.1e-17
	TaACA3-D	280	354	2.13e-05	367	615	4.6e-45	620	944	5e-18	623	941	1.3e-16	667	759	3.7e-13	1014	1192	1.2e-44	-	-	-	171	214	6.7e-17	-	-
	TaACA4-A	120	194	1.16	207	449	3.2e-43	454	775	3.9e-20	457	772	3.3e-18	511	601	2.5e-13	845	1018	1.4e-41	-	-	-	12	56	1.5e-20
	TaACA4-B	120	194	0.104	207	449	1.2e-42	454	775	9.6e-21	457	772	2.2e-18	511	601	4.8e-13	845	1018	1.3e-40	-	-	-	12	56	4.8e-20
	TaACA4-D	120	194	1.21	207	449	3.8e-43	454	775	1.1e-20	457	772	2.6e-18	511	601	2.5e-13	845	1018	1.7e-41	-	-	-	12	56	4.8e-20
	TaACA5-A	117	191	0.356	204	445	3.5e-44	528	770	8.3e-15	453	767	8.5e-21	502	594	9.3e-15	840	1015	9e-43	-	-	-	5	50	1.3e-18	738	802	0.00011
	TaACA5-B	117	191	0.275	204	445	3.5e-44	451	770	3.4e-16	453	767	4.8e-21	502	594	1.4e-14	840	1015	1.8e-42	-	-	-	5	50	4.7e-18	738	802	0.00011
	TaACA5-D	117	191	0.157	204	445	1.1e-46	451	770	4.7e-18	453	767	5.5e-23	502	594	8.4e-17	840	1015	5.6e-45	-	-	-	5	50	8.4e-21	738	802	8.9e-07
	TaACA6-A	141	215	0.356	191	469	9.1e-44	474	793	5.4e-18	477	790	9.7e-19	529	618	1.3e-17	863	1038	3.2e-41	-	-	-	-	-	-	759	825	4.2e-05
	TaACA6-B	141	215	0.154	227	469	3.4e-43	474	793	1.2e-16	477	790	7.8e-18	529	618	4.6e-18	863	1038	9.9e-42	-	-	-	-	-	-	760	825	4.5e-05
	TaACA6-D	141	215	0.0252	192	469	2.5e-43	474	791	1.1e-16	477	788	7.1e-19	527	616	1.8e-17	861	1036	1.6e-40	-	-	-	-	-	-	758	823	9.7e-05
	TaACA7-A	117	191	0.0171	204	445	1.5e-44	450	770	6.4e-17	453	767	1.5e-17	505	594	7.1e-16	840	1015	1.9e-39	-	-	-	5	50	3.6e-19	738	802	0.00015
	TaACA7-B	120	191	0.0212	204	445	1.5e-44	450	770	2.5e-16	453	767	5.2e-18	505	594	9.9e-16	840	1015	7.1e-40	-	-	-	5	50	3.6e-19	738	802	0.00015
	TaACA7-D	120	191	0.0432	204	445	1.5e-44	450	770	6e-17	453	767	2.2e-18	505	594	5.3e-16	840	1015	7.1e-40	-	-	-	5	50	3.6e-19	738	802	0.00015
	TaACA8-A	117	189	0.0583	202	443	9.3e-46	449	767	1.6e-16	451	764	8.6e-20	504	592	2e-12	837	1012	1.6e-44	-	-	-	5	51	4.6e-20	-	-
	TaACA8-B	95	167	0.0583	180	421	9e-46	427	745	4.5e-17	429	742	1.9e-19	482	570	2e-12	815	990	3.3e-44	-	-	-	5	51	4.5e-20	-	-
	TaACA8-D	117	189	0.0583	202	443	9.3e-46	449	767	3.1e-16	451	764	7.9e-20	503	592	7.9e-20	837	1012	2.3e-44	-	-	-	5	51	4.6e-20	-	-
	TaACA9-A	113	187	0.00999	200	448	1.5e-43	453	777	2.4e-20	456	774	1.8e-14	502	592	1.8e-11	847	1025	9e-46	-	-	-	6	47	2e-15	-	-
	TaACA9-B	132	206	0.00999	219	467	1.4e-42	472	795	3.7e-20	475	792	1.1e-13	521	610	7e-12	865	1034	1.5e-43	-	-	-	25	66	2e-15
	TaACA9-D	132	206	0.0306	219	467	6.1e-42	472	795	2.9e-20	475	792	8.8e-14	521	610	2.4e-11	865	1043	1.8e-46	-	-	-	25	66	2e-15	-	-
																				-	-	-
	TaACA10-A	154	225	0.000595	238	486	1.4e-44	491	815	7.5e-20	494	812	9.7e-14	540	630	7.1e-10	885	1063	2.4e-44	-	-	-	46	88	1.2e-18
	TaACA10-B	154	225	0.000139	238	486	5.3e-44	491	819	8.4e-20	494	816	6.5e-14	540	634	1.8e-09	889	1067	4.6e-44	-	-	-	45	88	6.2e-19
	TaACA10-D	154	225	0.000139	205	487	3.3e-42	492	816	1.9e-19	495	813	7.1e-14	541	631	5.5e-10	886	1064	2.4e-44	-	-	-	45	88	6.2e-19	-	-
																				-	-	-
	TaACA11-A	147	218	0.0132	231	479	1.4e-42	484	807	6.6e-19	487	804	5.6e-15	533	622	2.7e-12	877	1055	5.9e-46	-	-	-	36	78	9.1e-18
	TaACA11-B	141	217	0.0107	230	478	1.1e-42	483	806	1.3e-18	486	803	2.8e-15	532	621	2.8e-12	876	1054	5.9e-46	-	-	-	35	77	9.1e-18	-	-
	TaACA11-D	147	218	0.0119	231	479	1.4e-42	484	807	9.3e-19	487	804	3e-15	533	622	2.8e-12	877	1055	5.9e-46	-	-	-	36	78	9.1e-18
																				-	-	-
ECA	TaECA1-A	24	98	7.58e-20	114	370	6.8e-60	515	741	1.6e-17	378	738	9e-18	443	546	2.3e-19	811	1038	1.3e-49	-	-	-	-	-		-	-
	TaECA1-B	134	208	7.58e-20	224	480	7.7e-60	624	851	1.8e-17	488	848	1.9e-17	553	656	2.5e-19	921	1132	1.1e-44	-	-	-	-	-		-	-
	TaECA1-D	21	95	2.83e-19	111	367	6.8e-60	511	738	1.6e-17	375	735	9.2e-18	440	543	2.3e-19	808	1035	7.8e-50	-	-	-	-	-		-	-
																				-	-	-
	TaECA2-A	28	102	8.51e-23	120	376	1.6e-63	381	747	3.4e-20	384	744	1.6e-18	449	552	1.6e-20	817	1044	5.7e-49	-	-	-
	TaECA2-B	28	102	8.51e-23	163	419	1.7e-63	424	790	1.4e-20	427	787	7.5e-19	492	595	1.7e-20	860	1087	6.1e-49	-	-	-
	TaECA2-D	28	102	8.51e-23	120	376	1.6e-63	381	747	1.3e-20	384	744	7e-19	449	552	1.6e-20	817	1044	5.7e-49	-	-	-
																				-	-	-
	TaECA3-A	3	77	1.58e-17	91	336	7.1e-57	460	705	1.1e-18	344	702	1.4e-18	415	524	3.1e-22	774	913	4e-24	-	-	-				673	737	2e-06
	TaECA3-B	3	77	1.11e-17	91	336	7.9e-57	459	705	1.2e-18	344	702	1.4e-18	415	524	3.3e-22	774	974	1.1e-43	-	-	-	-	-		673	737	2.2e-06
	TaECA3-D	3	77	1.11e-17	91	336	7.1e-57	459	705	1.1e-18	344	702	1.4e-18	415	524	3.1e-22	774	913	5.8e-24	-	-	-				673	737	2e-06
		T. urartu
ACA	TuACA1	72	145	0.102	158	399	1.1e-45	404	723	4.9e-18	407	720	2.1e-20	459	548	2.3e-17	793	968	3.9e-45	-	-	-
	TuACA2	169	246	0.0036	259	508	1.4e-48	513	828	6.4e-19	516	825	2.6e-15	559	651	1.8e-11	898	1069	2.3e-45	-	-	-
	TuACA3				133	380	3.8e-44	493	715	3.4e-17	460	712	2.5e-13	406	530	7.2e-13	785	963	3.9e-47	-	-	-	2	24	1.3e-08
	TuACA4				121	363	9.5e-43	368	717	2.5e-20	371	714	5.4e-20	425	515	1.5e-15	787	960	4.6e-44	-	-	-	12	56	2.6e-23
	TuACA5	117	191	0.356	204	445	3.8e-46	528	770	1.4e-16	453	767	9.8e-23	502	594	5.8e-17	840	1015	3.7e-45	-	-	-	5	50	2.4e-21	738	802	8.9e-07
	TuACA6	625	699	0.356	712	953	1.9e-45	958	1277	6.6e-20	961	1274	2.3e-20	1013	1102	1.3e-19	1347	1522	2.2e-43	-	-	-				1243	1309	5.4e-07
	TuACA7	117	191	0.0171	267	404	1.9e-22	409	729	9.4e-19	412	726	1.7e-19	464	553	3e-18	799	943	7.3e-35	-	-	-	5	50	5.9e-22	697	761	1.1e-06
	TuACA8	79	151	0.0583	164	405	9.4e-48	411	729	2.4e-18	413	726	9.2e-22	466	554	1.2e-14	799	974	6.1e-47	-	-	-
	TuACA9	140	214	0.00806	227	450	6e-32	447	771	4.5e-22	450	768	2.1e-16	496	586	1.1e-13	841	1019	5.2e-48	-	-	-	51	74	1.3e-07
	TuACA10	98	169	0.000595	150	431	2.4e-44	436	726	9.6e-21	439	724	3.5e-16	804	860	6e-20	856	937	1.3e-14	-	-	-	9	32	5.5e-09
	TuACA11	708	779	0.0132	859	937	2.4e-07	964	1264	3.5e-21	967	1261	1.5e-15	1013	1102	2.6e-14	1334	1504	3.5e-31	-	-	-	591	639	2.6e-09
ECA	TuECA1a				4	187	7.6e-39	308	532	2e-19	195	529	5.3e-20	258	337	7.8e-13	602	829	3.2e-52							501	565	1.7e-06
	TuECA1b	226	300	7.58e-20	316	572	9.2e-60	717	943	2.1e-17	580	940	1.3e-17	645	748	2.9e-19	1013	1240	1.5e-49
	TuECA2	28	102	8.51e-23	120	376	1.6e-63	381	747	1.5e-20	384	744	1.6e-18	449	552	1.6e-20	817	1044	5.7e-49
		Ae. tauschii
ACA	AeACA1	44	117	0.0119	130	371	1.4e-46	376	695	2.5e-19	379	692	1.2e-21	431	520	9.2e-18	765	940	6.3e-46
	AeACA2a	103	177	3.06	169	290	8.7e-19	295	610	3.4e-21	298	607	1.2e-18	337	433	1.4e-13	680	851	9.8e-48
	AeACA2b				11	203	1e-32	208	510	1e-20	211	507	1.6e-16	249	334	6.8e-10	580	751	7.7e-48
	AeACA3	129	203	2.13e-05	236	469	1.8e-38	474	798	6.7e-20	477	795	1.2e-18	521	613	2e-15	868	1046	3.9e-47				27	63	5.6e-15
	AeACA4				108	245	6.4e-21	250	488	6.1e-22	253	485	4.3e-18				558	731	4.2e-44				12	56	5.8e-23
	AeACA5	117	191	0.157	204	445	1.1e-46	451	770	4.7e-18	453	767	5.5e-23	502	594	8.4e-17	840	1015	5.6e-45				5	50	8.4e-21	738	802	8.9e-07
	AeACA6	733	807	0.0252	820	1061	5.7e-45	1066	1383	3.4e-18	1069	1380	1.8e-20	1119	1208	1.9e-19	1453	1628	9.4e-43							1350	1415	1e-06
	AeACA7	140	211	0.0269	224	465	1.7e-46	470	790	1.1e-18	473	787	2.6e-20	525	614	3.4e-18	860	990	1.9e-33				5	50	6.7e-22	758	822	1.3e-06
	AeACA8	108	180	0.0583	193	434	9.8e-48	440	758	5.1e-18	442	755	8.9e-22	494	583	2.6e-14	828	1003	9.2e-47
	AeACA9	141	215	0.0252	228	451	1.8e-31	448	772	1.3e-21	451	769	5e-16	497	587	1.1e-13	842	1020	5.3e-49				25	66	1.5e-18
	AeACA10	181	252	0.000139				519	810	2.1e-21	522	807	1.5e-16				880	936	5.4e-20	932	1013	1.2e-14	92	115	4.9e-09
	AeACA11				14	215	1.2e-30	212	535	1.3e-20	215	532	2.8e-17	261	350	1.5e-14	605	775	7.6e-31
ECA	AeECA1				36	207	6.1e-36	351	578	2.1e-19	215	575	9.2e-20	280	383	1.1e-21	648	875	1.5e-52
	AeECA2				158	402	1.7e-59	552	791	3.5e-20	410	788	1.1e-20	475	596	2e-17	861	1088	2.5e-51
	AeECA3	3	60	0.00386	74	352	6.9e-51	552	753	5.1e-20	360	750	5e-20	431	540	2.2e-24	822	1020	5.7e-43							721	785	1.9e-08
