# Supplementary material for: Molecular characterization and differential expression suggested diverse functions of P-type II Ca2+ATPases in Triticum aestivum L
Source: BMC Genomics. 2018 May 23;19:389. doi: 10.1186/s12864-018-4792-9 (PMC5966885; doi:10.1186/s12864-018-4792-9)
Supplement: Supplementary file 7 — Table S6. Prediction of sub-cellular localization using various tools. (XLSX 11 kb) [file 12864_2018_4792_MOESM7_ESM.xlsx]

## Sheet: Sheet1
	Table S6. Prediction of sub-cellular localization using various tools.
Protein name	WoLF-PSort	ngLOC	Prot Comp 9.0	CELLO	MultiLoc2	BaCelLo
TaACA1-A	plasma membrane	plasma membrane	plasma membrane	plama membrane	chloroplast	Cytoplasm
TaACA1-B	plasma membrane	plasma membrane	plasma membrane	plama membrane	chloroplast	Cytoplasm
TaACA1-D	plasma membrane	plasma membrane	plasma membrane	plama membrane	chloroplast	Cytoplasm
TaACA2-A	plasma membrane	plasma membrane	plasma membrane	plama membrane	chloroplast	chloroplast
TaACA2-B	plasma membrane	plasma membrane	plasma membrane	plama membrane	mitochondrial	chloroplast
TaACA2-D	plasma membrane	plasma membrane	plasma membrane	plama membrane	mitochondrial	chloroplast
TaACA3-A	plasma membrane	plasma membrane	plasma membrane	plama membrane	mitochondrial	Cytoplasm
TaACA3-B	plasma membrane	plasma membrane	plasma membrane	plama membrane	mitochondrial	Cytoplasm
TaACA3-D	plasma membrane	plasma membrane	plasma membrane	plama membrane	mitochondrial	Cytoplasm
TaACA4-A	plasma membrane	plasma membrane	endoplasmic reticulum	plama membrane	mitochondrial	cytoplasm
TaACA4-B	plasma membrane	plasma membrane	plasma membrane	plama membrane	mitochondrial	cytoplasm
TaACA4-D	plasma membrane	plasma membrane	plasma membrane	plama membrane	mitochondrial	cytoplasm
TaACA5-A	plasma membrane	plasma membrane	plasma membrane	plama membrane	chloroplast	cytoplasm
TaACA5-B	plasma membrane	plasma membrane	plasma membrane	plama membrane	chloroplast	cytoplasm
TaACA5-D	plasma membrane	plasma membrane	endoplasmic reticulum	plama membrane	chloroplast	cytoplasm
TaACA6-A	chloroplast	plasma membrane	endoplasmic reticulum	plama membrane	chloroplast	chloroplast
TaACA6-B	plasma membrane	plasma membrane	endoplasmic reticulum	plama membrane	chloroplast	chloroplast
TaACA6-D	not determined	plasma membrane	endoplasmic reticulum	plama membrane	chloroplast	chloroplast
TaACA7-A	plasma membrane	plasma membrane	plasma membrane	plama membrane	chloroplast	Cytoplasm
TaACA7-B	plasma membrane	plasma membrane	plasma membrane	plama membrane	chloroplast	Cytoplasm
TaACA7-D	plasma membrane	plasma membrane	plasma membrane	plama membrane	chloroplast	Cytoplasm
TaACA8-A	plasma membrane	plasma membrane	Endoplasmic reticulum	plama membrane	chloroplast	Cytoplasm
TaACA8-B	plasma membrane	plasma membrane	Endoplasmic reticulum	plama membrane	chloroplast	Cytoplasm
TaACA8-D	plasma membrane	plasma membrane	Endoplasmic reticulum	plama membrane	chloroplast	Cytoplasm
TaACA9-A	plasma membrane	plasma membrane	plasma membrane	plama membrane	chloroplast	Cytoplasm
TaACA9-B	plasma membrane	plasma membrane	plasma membrane	plama membrane	cytoplasmic	Cytoplasm
TaACA9-D	plasma membrane	plasma membrane	plasma membrane	plama membrane	chloroplast	Cytoplasm
TaACA10-A	plasma membrane	plasma membrane	plasma membrane	plama membrane	cytoplasmic	Cytoplasm
TaACA10-B	plasma membrane	plasma membrane	plasma membrane	plama membrane	nuclear	Cytoplasm
TaACA10-D	plasma membrane	plasma membrane	plasma membrane	plama membrane	nuclear	Cytoplasm
TaACA11-A	plasma membrane	plasma membrane	plasma membrane	plama membrane	cytoplasmic	Cytoplasm
TaACA11-B	plasma membrane	plasma membrane	plasma membrane	plama membrane	cytoplasmic	Cytoplasm
TaACA11-D	plasma membrane	plasma membrane	plasma membrane	plama membrane	cytoplasmic	Cytoplasm
ECA
TaECA1-A	plasma membrane	plasma membrane	Nucleus_and_Endoplasmic_Reticulum	plasma membrane	cytoplasmic	Cytoplasm
TaECA1-B	plasma membrane	plasma membrane	Nucleus_and_Endoplasmic_Reticulum	plasma membrane	chloroplast	Chloroplast
TaECA1-D	plasma membrane	plasma membrane	plasma membrane, Nucleus_and_Endoplasmic_Reticulum	plasma membrane	cytoplasmic	Cytoplasm
TaECA2-A	plasma membrane	plasma membrane/endoplasmic reticulum	plasma membrane, Nucleus_and_Endoplasmic_Reticulum	plasma membrane	cytoplasmic	Cytoplasm
TaECA2-B	plasma membrane	plasma membrane/endoplasmic reticulum	plasma membrane, Nucleus_and_Endoplasmic_Reticulum	plasma membrane	cytoplasmic	Cytoplasm
TaECA2-D	plasma membrane	plasma membrane/endoplasmic reticulum	plasma membrane, Nucleus_and_Endoplasmic_Reticulum	plasma membrane	cytoplasmic	Cytoplasm
TaECA3-A	plasma membrane	plasma membrane/vacuole	plasma membrane, Nucleus_and_Endoplasmic_Reticulum	plasma membrane	cytoplasmic	Cytoplasm
TaECA3-B	plasma membrane	plasma membrane/vacuole	plasma membrane, Nucleus_and_Endoplasmic_Reticulum	plasma membrane	cytoplasmic	Cytoplasm
TaECA3-D	plasma membrane	plasma membrane/vacuole	plasma membrane, Nucleus_and_Endoplasmic_Reticulum	plasma membrane	cytoplasmic	Cytoplasm
