# Supplementary material for: Molecular characterization and differential expression suggested diverse functions of P-type II Ca2+ATPases in Triticum aestivum L
Source: BMC Genomics. 2018 May 23;19:389. doi: 10.1186/s12864-018-4792-9 (PMC5966885; doi:10.1186/s12864-018-4792-9)
Supplement: Supplementary file 8 — Table S7. Prediction of cis regulatory elements in P-type II Ca2+ATPase genes using PLACE server. (XLSX 233 kb) [file 12864_2018_4792_MOESM8_ESM.xlsx]

## Sheet: Sheet1
Table S7. Prediction of cis regulatory elements in P-type II Ca2+ATPase genes using PLACE server.
TaACA1-A			TaACA1-B			TaACA1-D			TaACA2-A			TaACA2-B			TaACA2-D			TaACA3-A			TaACA3-B			TaACA3-D			TaACA4-A			TaACA4-B			TaACA4-D			TaACA5-A			TaACA5-B			TaACA5-D			TaACA6-A			TaACA6-B
factor name	position	strand	factor name	position	strand	factor name	position	strand	factor name	position	strand	factor name	position	strand	factor name	position	strand	factor name	position	strand	factor name	position	strand	factor name	position	strand	factor name	position	strand	factor name	position	strand	factor name	position	strand	factor name	position	strand	factor name	position	strand	factor name	position	strand	factor name	position	strand	factor name	position
ARR1AT	1	R	CACTFTPPCA1	37	F	DOFCOREZM	39	R	MYBST1	5	F	GTGANTG10	1	R	CAREOSREP1	21	F	CAATBOX1	4	R	MYBCOREATCYCB1	17	R	POLASIG2	11	R	CAATBOX1	14	F	CACTFTPPCA1	8	F	CACTFTPPCA1	4	F	GTGANTG10	18	F	SURECOREATSULTR11	5	F	GCCCORE	1	R	ARFAT	1	F	DOFCOREZM	1
GATABOX	15	F	DOFCOREZM	44	R	MYB2CONSENSUSAT	43	R	GATABOX	6	F	MYBCOREATCYCB1	6	R	RAV1AAT	26	F	CACTFTPPCA1	23	R	LTRE1HVBLT49	20	R	CAATBOX1	19	F	ARR1AT	15	R	BIHD1OS	13	F	CRTDREHVCBF2	12	R	SORLIP2AT	34	R	CACTFTPPCA1	13	R	GCCCORE	4	R	SURECOREATSULTR11	2	R	POLLEN1LELAT52	2
SURECOREATSULTR11	29	R	MYB2CONSENSUSAT	48	R	MYBCOREATCYCB1	43	R	GATABOX	12	R	PRECONSCRHSP70A	21	R	BIHD1OS	49	R	TATCCAOSAMY	29	R	GTGANTG10	54	F	EBOXBNNAPA	34	R	CAATBOX1	25	R	WBOXATNPR1	14	R	CBFHV	12	R	RAV1AAT	42	R	EECCRCAH1	14	R	SURECOREATSULTR11	10	R	INRNTPSADB	4	F	GATABOX	7
NODCON2GM	31	F	MYBCOREATCYCB1	48	R	MYBCORE	43	F	MYBST1	12	R	ARR1AT	24	R	WRKY71OS	49	F	MYBST1	30	F	ARFAT	63	F	MYCCONSENSUSAT	34	R	ARR1AT	27	F	WRKY71OS	14	R	CRTDREHVCBF2	12	F	CAATBOX1	49	R	BOXIINTPATPB	18	R	ELRECOREPCRP1	26	R	GTGANTG10	5	R	GATABOX	9
OSE2ROOTNODULE	31	F	MYBCORE	48	F	GATABOX	50	R	REBETALGLHCB21	12	R	SORLIP2AT	35	F	DOFCOREZM	55	F	GATABOX	31	F	SURECOREATSULTR11	64	R	EBOXBNNAPA	34	F	CAATBOX1	29	R	ARR1AT	18	R	CBFHV	12	F	EBOXBNNAPA	58	R	GATABOX	21	R	WBOXNTERF3	26	R	CACTFTPPCA1	6	F	ACGTABREMOTIFAOSOSEM	20
EBOXBNNAPA	39	R	GATABOX	55	R	MYBST1	50	R	WBOXATNPR1	24	F	HEXAMERATH4	38	F	TBOXATGAPB	59	R	WBOXHVISO1	34	R	ARR1AT	85	F	MYCCONSENSUSAT	34	F	CAREOSREP1	35	F	CURECORECR	25	R	CPBCSPOR	18	F	CATATGGMSAUR	58	R	GTGANTG10	23	R	WBOXATNPR1	27	R	CACTFTPPCA1	12	R	ABREMOTIFAOSOSEM	20
MYCATRD22	39	R	MYBST1	55	R	SURECOREATSULTR11	69	R	HEXMOTIFTAH3H4	25	R	CGACGOSAMY3	39	R	DOFCOREZM	60	F	WBOXNTERF3	34	R	EECCRCAH1	86	F	RHERPATEXPA7	39	F	NODCON2GM	40	F	CURECORECR	25	F	GT1CONSENSUS	34	R	MYCCONSENSUSAT	58	R	ACGTATERD1	33	R	WRKY71OS	27	R	GTGANTG10	16	F	ACGTATERD1	21
DPBFCOREDCDC3	39	R	POLLEN1LELAT52	67	F	ASF1MOTIFCAMV	73	R	ASF1MOTIFCAMV	25	F	CAATBOX1	51	F	WBOXHVISO1	62	R	WBOXATNPR1	35	R	E2FCONSENSUS	88	F	ABRELATERD1	40	R	OSE2ROOTNODULE	40	F	RHERPATEXPA7	36	R	MYBCORE	43	F	EBOXBNNAPA	58	F	ACGTATERD1	33	F	MYBCORE	29	R	ARR1AT	26	F	ACGTABREMOTIFA2OSEM	21
MYCCONSENSUSAT	39	R	GT1CONSENSUS	68	F	WRKY71OS	74	R	TGACGTVMAMY	25	F	CGCGBOXAT	69	R	WBOXNTERF3	62	R	WRKY71OS	35	R	HEXAMERATH4	100	F	ACGTATERD1	41	R	PYRIMIDINEBOXOSRAMY1A	50	F	GTGANTG10	38	F	GT1CORE	44	F	CATATGGMSAUR	58	F	DOFCOREZM	40	R	MYB2CONSENSUSAT	29	F	SITEIIATCYTC	36	R	ABRELATERD1	21
EBOXBNNAPA	39	F	GT1GMSCAM4	68	F	POLLEN1LELAT52	80	F	WRKY71OS	25	F	CGCGBOXAT	69	F	WRKY71OS	63	R	CAATBOX1	37	F	CGACGOSAMY3	101	R	ACGTATERD1	41	F	DOFCOREZM	51	R	WBOXHVISO1	39	F	P1BS	60	R	MYCCONSENSUSAT	58	F	GT1CONSENSUS	42	R	MYBCOREATCYCB1	30	F	DOFCOREZM	47	F	ACGTATERD1	21
MYCCONSENSUSAT	39	F	PYRIMIDINEBOXOSRAMY1A	71	R	GT1CONSENSUS	81	F	ACGTATERD1	27	R	ARR1AT	92	F	POLLEN1LELAT52	98	F	ARR1AT	38	R	ACGTATERD1	116	R	RAV1AAT	59	F	POLLEN1LELAT52	53	R	WRKY71OS	39	F	P1BS	60	F	EBOXBNNAPA	75	R	CACTFTPPCA1	69	R	CCAATBOX1	36	F	DPBFCOREDCDC3	51	F	GADOWNAT	21
MYCATERD1	39	F	DOFCOREZM	72	F	GT1GMSCAM4	81	F	RHERPATEXPA7	27	R	PRECONSCRHSP70A	95	R	GT1CONSENSUS	99	F	DOFCOREZM	52	F	ACGTATERD1	116	F	S1FBOXSORPS1L21	67	F	CACTFTPPCA1	60	F	WBOXNTERF3	39	F	ROOTMOTIFTAPOX1	61	R	MYCCONSENSUSAT	75	R	SURECOREATSULTR11	83	R	CAATBOX1	37	F	CACTFTPPCA1	52	F	EBOXBNNAPA	33
NAPINMOTIFBN	40	R	CACTFTPPCA1	97	R	PYRIMIDINEBOXOSRAMY1A	84	R	ABRELATERD1	27	F	ARR1AT	103	F	GT1GMSCAM4	99	F	CACTFTPPCA1	68	F	DOFCOREZM	128	R	TATCCAOSAMY	77	R	GATABOX	71	R	DOFCOREZM	49	F	CACTFTPPCA1	65	F	EBOXBNNAPA	75	F	NODCON2GM	85	F	CAREOSREP1	73	F	ARR1AT	60	F	MYCCONSENSUSAT	33
TOPOISOM	42	F	SORLREP3AT	100	R	DOFCOREZM	85	F	ACGTATERD1	27	F	CGACGOSAMY3	113	R	ANAERO1CONSENSUS	105	F	NODCON2GM	81	R	SEF3MOTIFGM	131	R	MYBST1	78	F	MYBST1	71	R	AGCBOXNPGLB	73	R	SURECOREATSULTR11	82	F	MYCCONSENSUSAT	75	F	OSE2ROOTNODULE	85	F	CGCGBOXAT	99	R	GT1CONSENSUS	64	R	EBOXBNNAPA	33
CURECORECR	44	R	ROOTMOTIFTAPOX1	114	R	CACTFTPPCA1	108	R	CACTFTPPCA1	34	R	SORLIP2AT	120	F	DOFCOREZM	109	F	OSE2ROOTNODULE	81	R	MYBPZM	133	R	GATABOX	79	F	REBETALGLHCB21	71	R	GCCCORE	73	R	SORLIP1AT	89	F	CACTFTPPCA1	82	R	PRECONSCRHSP70A	93	F	CGCGBOXAT	99	F	GT1GMSCAM4	64	R	MYCCONSENSUSAT	33
CURECORECR	44	F	ROOTMOTIFTAPOX1	115	F	SORLREP3AT	113	R	DPBFCOREDCDC3	38	F	DPBFCOREDCDC3	124	R	CAATBOX1	113	F	NODCON2GM	86	R	GARE2OSREP1	151	R	CAATBOX1	83	F	GTGANTG10	76	F	CACTFTPPCA1	83	R	CACTFTPPCA1	91	F	RYREPEATLEGUMINBOX	83	R	ARR1AT	94	F	GT1CONSENSUS	116	R	INRNTPSADB	67	F	WBOXATNPR1	36
CAATBOX1	48	R	POLASIG3	117	R	ROOTMOTIFTAPOX1	127	R	CACTFTPPCA1	39	F	CACTFTPPCA1	126	R	DOFCOREZM	118	F	OSE2ROOTNODULE	86	R	ACGTATERD1	152	R	ARR1AT	100	F	SURECOREATSULTR11	78	F	CURECORECR	84	R	CACTFTPPCA1	99	F	RYREPEATBNNAPA	84	R	GT1CORE	97	R	GT1CONSENSUS	117	R	REBETALGLHCB21	76	F	BIHD1OS	37
GATABOX	51	F	SURECOREATSULTR11	139	F	ROOTMOTIFTAPOX1	128	F	ARR1AT	60	F	GTGANTG10	129	F	PRECONSCRHSP70A	124	F	-10PEHVPSBD	115	R	ACGTATERD1	152	F	CAATBOX1	106	F	CAATBOX1	102	R	CURECORECR	84	F	CACTFTPPCA1	104	F	RYREPEATBNNAPA	86	F	CAATBOX1	117	R	E2FCONSENSUS	118	F	MYBST1	77	F	WRKY71OS	37
GTGANTG10	57	F	POLLEN1LELAT52	180	R	POLASIG3	130	R	CURECORECR	70	R	CACTFTPPCA1	133	R	ARR1AT	125	F	BOXIINTPATPB	150	R	POLASIG3	157	R	ARR1AT	107	R	S1FSORPL21	127	F	CACTFTPPCA1	85	F	MYB2AT	118	R	CAATBOX1	90	F	PRECONSCRHSP70A	120	F	CGCGBOXAT	132	R	GATABOX	78	F	DPBFCOREDCDC3	39
CACTFTPPCA1	60	R	-300ELEMENT	184	F	SURECOREATSULTR11	152	F	CURECORECR	70	F	SV40COREENHAN	134	F	GATABOX	133	F	CACTFTPPCA1	159	R	EBOXBNNAPA	172	R	CACTFTPPCA1	111	F	S1FBOXSORPS1L21	127	F	GTGANTG10	89	R	MYB2CONSENSUSAT	118	R	ARR1AT	91	R	CGACGOSAMY3	132	F	ABRERATCAL	132	R	ROOTMOTIFTAPOX1	79	F	POLLEN1LELAT52	68
EBOXBNNAPA	70	R	PROLAMINBOXOSGLUB1	184	F	EBOXBNNAPA	160	R	NODCON2GM	75	R	MYBCOREATCYCB1	145	F	BOXLCOREDCPAL	148	F	INRNTPSADB	163	F	MYCCONSENSUSAT	172	R	CACTFTPPCA1	114	F	-10PEHVPSBD	131	F	INRNTPSADB	93	R	MYBCORE	118	F	NODCON2GM	95	R	MYBCOREATCYCB1	141	R	CGCGBOXAT	132	F	CCAATBOX1	94	F	CACTFTPPCA1	74
CATATGGMSAUR	70	R	DOFCOREZM	187	F	MYCCONSENSUSAT	160	R	OSE2ROOTNODULE	75	R	GTGANTG10	150	F	RAV1AAT	159	F	-300ELEMENT	189	F	EBOXBNNAPA	172	F	CURECORECR	129	R	DOFCOREZM	135	R	EBOXBNNAPA	104	R	DOFCOREZM	125	F	OSE2ROOTNODULE	95	R	POLLEN1LELAT52	144	R	MYBPZM	146	R	CAATBOX1	95	F	POLLEN1LELAT52	79
MYCCONSENSUSAT	70	R	CAATBOX1	192	F	EBOXBNNAPA	160	F	CACTFTPPCA1	78	R	PRECONSCRHSP70A	171	F	CCA1ATLHCB1	160	F	DOFCOREZM	200	R	MYCCONSENSUSAT	172	F	CURECORECR	129	F	SORLIP1AT	146	F	MYCCONSENSUSAT	104	R	MYBCOREATCYCB1	142	F	PRECONSCRHSP70A	102	F	EBOXBNNAPA	154	R	BOXLCOREDCPAL	151	R	CAATBOX1	120	R	GT1CONSENSUS	88
EBOXBNNAPA	70	F	ARR1AT	193	R	MYCCONSENSUSAT	160	F	POLLEN1LELAT52	83	R	PRECONSCRHSP70A	177	R	CAATBOX1	162	F	RAV1AAT	203	R	SORLIP2AT	193	R	TBOXATGAPB	132	R	CAATBOX1	150	F	EBOXBNNAPA	104	F	CACTFTPPCA1	180	R	WRKY71OS	106	F	MYCCONSENSUSAT	154	R	GTGANTG10	156	F	ARFAT	125	F	GT1CONSENSUS	89
CATATGGMSAUR	70	F	CACTFTPPCA1	207	R	ARR1AT	177	R	SORLIP2AT	95	R	SITEIOSPCNA	189	R	ARR1AT	163	R	GT1CONSENSUS	213	R	RHERPATEXPA7	210	F	DOFCOREZM	133	F	ARR1AT	151	R	MYCCONSENSUSAT	104	F	GTGANTG10	181	F	WBOXNTERF3	106	F	EBOXBNNAPA	154	F	HEXAMERATH4	168	F	SURECOREATSULTR11	126	R	TATABOX5	91
MYCCONSENSUSAT	70	F	CURECORECR	208	R	SURECOREATSULTR11	181	F	ARR1AT	101	F	EBOXBNNAPA	190	R	NODCON1GM	164	R	EBOXBNNAPA	225	R	HEXAMERATH4	213	R	CURECORECR	139	R	CGCGBOXAT	156	R	PRECONSCRHSP70A	115	F	WBOXHVISO1	182	F	BOXLCOREDCPAL	108	F	MYCCONSENSUSAT	154	F	CGACGOSAMY3	169	R	ARR1AT	143	F	CACTFTPPCA1	96
PREATPRODH	77	R	CURECORECR	208	F	POLLEN1LELAT52	193	R	CACTFTPPCA1	116	R	MYCCONSENSUSAT	190	R	OSE1ROOTNODULE	164	R	MYCATRD22	225	R	CGACGOSAMY3	213	F	CURECORECR	139	F	CGCGBOXAT	156	F	ARR1AT	116	F	WRKY71OS	182	F	NODCON2GM	114	F	HEXMOTIFTAH3H4	158	R	WBOXATNPR1	174	F	CAATBOX1	145	R	ARR1AT	110
CACTFTPPCA1	80	R	SURECOREATSULTR11	219	F	-300ELEMENT	197	F	AMYBOX1	118	F	EBOXBNNAPA	190	F	DOFCOREZM	166	R	MYCCONSENSUSAT	225	R	LTRECOREATCOR15	223	F	CACTFTPPCA1	140	F	GTGANTG10	163	R	RAV1AAT	135	R	WBOXNTERF3	182	F	OSE2ROOTNODULE	114	F	ASF1MOTIFCAMV	158	F	ASF1MOTIFCAMV	175	F	PREATPRODH	169	R	AMYBOX1	113
DPBFCOREDCDC3	84	R	SV40COREENHAN	239	R	PROLAMINBOXOSGLUB1	197	F	MYBGAHV	118	F	RAV1BAT	190	F	WBOXATNPR1	169	F	EBOXBNNAPA	225	F	PRECONSCRHSP70A	223	F	TAAAGSTKST1	143	F	EBOXBNNAPA	173	R	NTBBF1ARROLB	142	R	SORLIP2AT	194	F	TATABOX5	117	F	TGACGTVMAMY	158	F	WRKY71OS	175	F	CBFHV	173	R	MYBGAHV	113
P1BS	89	R	DOFCOREZM	239	R	DOFCOREZM	200	F	GAREAT	118	F	MYCCONSENSUSAT	190	F	BIHD1OS	170	R	MYCCONSENSUSAT	225	F	ASF1MOTIFCAMV	228	R	DOFCOREZM	144	F	MYCCONSENSUSAT	173	R	TAAAGSTKST1	142	F	QELEMENTZMZM13	214	F	GT1CONSENSUS	119	R	WRKY71OS	158	F	CGCGBOXAT	177	R	GATABOX	176	F	GAREAT	113
P1BS	89	F	PALBOXAPC	255	R	CACTFTPPCA1	218	R	DOFCOREZM	122	F	LTRECOREATCOR15	196	R	WRKY71OS	170	F	MYCATERD1	225	F	WBOXATNPR1	229	R	CAATBOX1	154	F	EBOXBNNAPA	173	F	DOFCOREZM	143	F	WBOXNTERF3	215	R	CACTFTPPCA1	128	R	ACGTATERD1	160	R	CGCGBOXAT	177	F	POLLEN1LELAT52	190	F	MYBPLANT	116
CACTFTPPCA1	94	F	EECCRCAH1	260	R	CURECORECR	219	R	CGACGOSAMY3	126	F	SORLIP1AT	204	F	RAV1AAT	173	F	SEF4MOTIFGM7S	237	F	WRKY71OS	229	R	TATABOX3	156	R	MYCCONSENSUSAT	173	F	CACTFTPPCA1	145	R	WRKY71OS	216	R	BIHD1OS	130	F	RHERPATEXPA7	160	R	CGACGOSAMY3	180	R	DOFCOREZM	192	F	MYB26PS	116
CANBNNAPA	98	R	CCAATBOX1	286	F	CURECORECR	219	F	ACGTATERD1	128	R	EBOXBNNAPA	212	R	TAAAGSTKST1	178	F	GT1CORE	241	R	DOFCOREZM	237	R	ROOTMOTIFTAPOX1	159	R	SITEIIATCYTC	186	R	CGCGBOXAT	148	R	GTGANTG10	217	R	WRKY71OS	131	R	ABRELATERD1	160	F	RHERPATEXPA7	182	R	NODCON1GM	192	F	QELEMENTZMZM13	127
POLLEN1LELAT52	103	F	CAATBOX1	287	F	SURECOREATSULTR11	230	F	ABRELATERD1	128	F	MYCCONSENSUSAT	212	R	DOFCOREZM	179	F	PYRIMIDINEBOXOSRAMY1A	245	F	E2FCONSENSUS	239	F	ARR1AT	165	R	CACTFTPPCA1	194	F	CGCGBOXAT	148	F	PRECONSCRHSP70A	228	R	DOFCOREZM	140	R	ACGTATERD1	160	F	CURECORECR	188	R	OSE1ROOTNODULE	192	F	WBOXNTERF3	128
GT1CONSENSUS	104	F	ARR1AT	288	R	SV40COREENHAN	250	R	ACGTATERD1	128	F	MYCATERD1	212	R	NODCON1GM	179	F	DOFCOREZM	246	R	LTRECOREATCOR15	244	F	ARR1AT	172	R	SEF4MOTIFGM7S	201	R	-10PEHVPSBD	153	F	CACTFTPPCA1	236	R	LTRE1HVBLT49	141	R	GTGANTG10	162	F	ACGTOSGLUB1	188	F	ARFAT	197	F	WBOXNTCHN48	128
GT1GMSCAM4	104	F	ELRECOREPCRP1	292	R	DOFCOREZM	250	R	CGACGOSAMY3	138	R	EBOXBNNAPA	212	F	OSE1ROOTNODULE	179	F	POLLEN1LELAT52	248	R	PRECONSCRHSP70A	253	F	CARGCW8GAT	175	R	DOFCOREZM	210	R	SORLIP1AT	160	R	BS1EGCCR	253	R	EBOXBNNAPA	156	R	GATABOX	164	F	CURECORECR	188	F	SURECOREATSULTR11	198	R	WRKY71OS	129
ABRERATCAL	108	F	WBOXNTERF3	292	R	CCAATBOX1	278	F	MYBCORE	147	R	MYCATRD22	212	F	ASF1MOTIFCAMV	184	F	CACTFTPPCA1	261	F	ASF1MOTIFCAMV	269	F	CARGCW8GAT	175	F	INRNTPSADB	215	F	EBOXBNNAPA	165	R	DOFCOREZM	257	R	MYCCONSENSUSAT	156	R	GT1CONSENSUS	164	F	ACGTATERD1	190	R	GTGANTG10	219	R	SEF4MOTIFGM7S	135
CGCGBOXAT	109	R	WBOXATNPR1	293	R	CAATBOX1	279	F	RAV1AAT	147	F	MYCCONSENSUSAT	212	F	WRKY71OS	184	F	GTGANTG10	284	F	WRKY71OS	269	F	NTBBF1ARROLB	180	R	CAATBOX1	217	F	MYCCONSENSUSAT	165	R	POLLEN1LELAT52	258	R	CAATBOX1	156	F	IBOXCORE	164	F	ABRELATERD1	190	F	EBOXBNNAPA	220	R	CURECORECR	141
CGCGBOXAT	109	F	WRKY71OS	293	R	ARR1AT	280	R	POLLEN1LELAT52	151	F	NONAMERATH4	233	F	CACTFTPPCA1	192	R	RAV1AAT	295	R	INRNTPSADB	289	F	TAAAGSTKST1	180	F	CACTFTPPCA1	224	R	MYB2CONSENSUSAT	165	R	DOFCOREZM	267	F	EBOXBNNAPA	156	F	SURECOREATSULTR11	179	F	ACGTATERD1	190	F	MYCCONSENSUSAT	220	R	CURECORECR	141
WBOXATNPR1	122	F	CAATBOX1	295	F	ELRECOREPCRP1	284	R	CURECORECR	177	R	CBFHV	235	F	DOFCOREZM	203	F	INRNTPSADB	305	F	GTGANTG10	290	R	DOFCOREZM	181	F	AACACOREOSGLUB1	228	R	EBOXBNNAPA	165	F	POLLEN1LELAT52	269	F	MYCCONSENSUSAT	156	F	ROOTMOTIFTAPOX1	192	F	LTRECOREATCOR15	198	F	MYCATERD1	220	R	CACTFTPPCA1	142
WBOXHVISO1	123	F	ROOTMOTIFTAPOX1	296	R	WBOXNTERF3	284	R	CURECORECR	177	F	HEXAMERATH4	237	R	CGACGOSAMY3	207	F	SEF4MOTIFGM7S	308	F	CACTFTPPCA1	291	F	CACTFTPPCA1	183	R	CAATBOX1	235	F	MYBCORE	165	F	GT1CONSENSUS	270	F	CAATBOX1	158	R	GT1CONSENSUS	194	R	GATABOX	224	F	EBOXBNNAPA	220	F	WBOXNTCHN48	144
WRKY71OS	123	F	CURECORECR	307	R	WBOXATNPR1	285	R	CAATBOX1	184	F	CGACGOSAMY3	237	F	PYRIMIDINEBOXOSRAMY1A	218	R	SEF1MOTIF	314	R	INRNTPSADB	294	F	E2FCONSENSUS	187	R	-10PEHVPSBD	244	R	MYCCONSENSUSAT	165	F	GT1GMSCAM4	270	F	CCAATBOX1	158	R	GT1CONSENSUS	195	R	CACTFTPPCA1	226	F	MYCATRD22	220	F	GCN4OSGLUB1	145
WBOXNTERF3	123	F	CURECORECR	307	F	WRKY71OS	285	R	ARR1AT	185	R	CACTFTPPCA1	247	R	DOFCOREZM	219	F	POLASIG1	314	F	SEF4MOTIFGM7S	340	F	CAATBOX1	191	F	ROOTMOTIFTAPOX1	246	R	GTGANTG10	170	F	PRECONSCRHSP70A	275	R	REALPHALGLHCB21	159	R	E2F1OSPCNA	196	R	DOFCOREZM	228	R	MYCCONSENSUSAT	220	F	WBOXHVISO1	145
CGACGOSAMY3	133	F	GATABOX	311	F	CAATBOX1	287	F	CAATBOX1	188	F	ABRERATCAL	263	F	RAV1AAT	224	F	ROOTMOTIFTAPOX1	318	R	MARTBOX	342	F	TATABOX3	193	R	ROOTMOTIFTAPOX1	247	F	ARR1AT	177	F	DOFCOREZM	277	F	CACTFTPPCA1	171	R	E2FANTRNR	196	F	CACTFTPPCA1	238	R	GATABOX	228	F	WRKY71OS	145
EECCRCAH1	137	R	IBOXCORE	311	F	CIACADIANLELHC	304	F	CACTFTPPCA1	194	R	CGCGBOXAT	264	R	RAV1AAT	227	F	CACTFTPPCA1	325	R	POLASIG1	343	R	ROOTMOTIFTAPOX1	196	R	POLLEN1LELAT52	250	R	CACTFTPPCA1	196	F	POLLEN1LELAT52	282	F	CURECORECR	172	R	E2FCONSENSUS	196	F	-10PEHVPSBD	240	F	IBOXCORE	228	F	WBOXNTERF3	145
ARR1AT	140	R	MYBCORE	313	R	ARR1AT	315	F	CURECORECR	195	R	CGCGBOXAT	264	F	GCCCORE	239	F	GTGANTG10	330	F	POLASIG3	346	R	ARR1AT	202	R	DOFCOREZM	256	R	NODCON2GM	198	F	GT1CONSENSUS	283	F	CURECORECR	172	F	LTRE1HVBLT49	206	F	SORLIP1AT	256	R	PREATPRODH	232	F	EBOXBNNAPA	150
NODCON2GM	160	F	MYBCORE	322	R	CAATBOX1	317	R	CURECORECR	195	F	CACTFTPPCA1	279	F	ASF1MOTIFCAMV	244	R	WRKY71OS	331	F	TATABOX5	347	F	CAATBOX1	209	R	TAAAGSTKST1	256	R	OSE2ROOTNODULE	198	F	GT1GMSCAM4	283	F	CACTFTPPCA1	187	F	DOFCOREZM	209	F	ARR1AT	261	F	EBOXBNNAPA	235	R	MYCCONSENSUSAT	150
OSE2ROOTNODULE	160	F	ARR1AT	327	F	CURECORECR	323	R	CACTFTPPCA1	199	R	RAV1AAT	301	F	WRKY71OS	245	R	WBOXNTERF3	331	F	POLLEN1LELAT52	350	R	TAAAGSTKST1	216	F	CAATBOX1	264	R	GATABOX	210	F	DOFCOREZM	287	F	WBOXNTCHN48	191	F	GT1CONSENSUS	220	F	BOXLCOREDCPAL	270	R	MYCCONSENSUSAT	235	R	EBOXBNNAPA	150
DOFCOREZM	162	R	CAATBOX1	329	R	CURECORECR	323	F	CURECORECR	200	R	DOFCOREZM	308	F	GTGANTG10	246	R	PYRIMIDINEBOXOSRAMY1A	335	F	DPBFCOREDCDC3	353	R	DOFCOREZM	217	F	-300ELEMENT	266	F	SORLREP3AT	211	R	PYRIMIDINEBOXOSRAMY1A	304	R	WBOXHVISO1	192	F	CAATBOX1	224	R	SORLIP1AT	275	R	EBOXBNNAPA	235	F	MYCCONSENSUSAT	150
SURECOREATSULTR11	169	F	GATABOX	332	F	GTGANTG10	341	F	CURECORECR	200	F	BIHD1OS	314	F	CCAATBOX1	250	F	DOFCOREZM	336	R	CANBNNAPA	356	R	SORLIP1AT	223	F	LECPLEACS2	268	F	EBOXBNNAPA	222	R	DOFCOREZM	305	F	WRKY71OS	192	F	E2FCONSENSUS	229	R	BOXCPSAS1	291	R	MYCCONSENSUSAT	235	F	ARR1AT	164
ARR1AT	196	R	SORLREP3AT	335	R	GATABOX	343	F	DOFCOREZM	205	R	WRKY71OS	315	R	CAATBOX1	251	F	POLLEN1LELAT52	338	R	CURECORECR	365	R	CAATBOX1	227	F	ROOTMOTIFTAPOX1	271	R	MYCCONSENSUSAT	222	R	ASF1MOTIFCAMV	316	F	WBOXNTERF3	192	F	E2FCONSENSUS	245	R	ARR1AT	305	F	MYBCORE	259	F	ERELEE4	167
EBOXBNNAPA	199	R	NAPINMOTIFBN	340	F	IBOX	343	F	POLLEN1LELAT52	207	R	GTGANTG10	316	R	ARR1AT	252	R	PYRIMIDINEBOXOSRAMY1A	344	F	CURECORECR	365	F	POLASIG2	228	F	-300ELEMENT	278	F	EBOXBNNAPA	222	F	WRKY71OS	316	F	CAATBOX1	198	F	DOFCOREZM	250	F	CAATBOX1	307	R	GT1CORE	260	F	EECCRCAH1	170
MYCCONSENSUSAT	199	R	DPBFCOREDCDC3	341	F	IBOXCORE	343	F	DOFCOREZM	210	R	CACTFTPPCA1	317	F	MYBPZM	255	F	DOFCOREZM	345	R	SP8BFIBSP8BIB	366	F	TBOXATGAPB	245	R	GT1CONSENSUS	279	F	MYCCONSENSUSAT	222	F	CCAATBOX1	325	F	EECCRCAH1	203	R	WUSATAg	261	R	MYBCOREATCYCB1	320	F	GATABOX	270	F	GTGANTG10	175
EBOXBNNAPA	199	F	EBOXBNNAPA	342	R	IBOXCORENT	343	F	POLLEN1LELAT52	212	R	CPBCSPOR	319	R	DOFCOREZM	264	F	E2FCONSENSUS	352	R	CACTFTPPCA1	366	F	DOFCOREZM	246	F	GT1GMSCAM4	279	F	CACTFTPPCA1	222	F	CAATBOX1	326	F	ARR1AT	206	R	BIHD1OS	268	F	NODCON2GM	341	R	IBOXCORE	270	F	EBOXBNNAPA	176
CIACADIANLELHC	199	F	MYCCONSENSUSAT	342	R	CBFHV	349	F	GT1CONSENSUS	225	F	MYBCORE	323	R	WBOXNTCHN48	270	F	GT1CONSENSUS	355	F	ARR1AT	374	F	CACTFTPPCA1	248	R	DOFCOREZM	282	F	-300ELEMENT	233	F	ARR1AT	327	R	WBOXNTCHN48	209	F	WBOXATNPR1	269	R	OSE2ROOTNODULE	341	R	GCCCORE	279	F	MYCCONSENSUSAT	176
MYCCONSENSUSAT	199	F	MYCATERD1	342	R	LTRE1HVBLT49	354	F	CACTFTPPCA1	230	F	CACTFTPPCA1	327	R	WBOXHVISO1	271	F	GT1CONSENSUS	359	R	CAATBOX1	376	R	CURECORECR	249	R	NODCON2GM	283	R	PROLAMINBOXOSGLUB1	233	F	ROOTMOTIFTAPOX1	335	R	WRKY71OS	210	F	WRKY71OS	269	R	MYBCORE	354	R	CACTFTPPCA1	288	R	MYCATERD1	176
CACTFTPPCA1	201	R	EBOXBNNAPA	342	F	DOFCOREZM	357	F	PRECONSCRHSP70A	233	R	ASF1MOTIFCAMV	332	R	WRKY71OS	271	F	INRNTPSADB	362	F	ROOTMOTIFTAPOX1	386	R	CURECORECR	249	F	OSE2ROOTNODULE	283	R	TBOXATGAPB	235	R	GATABOX	337	R	WBOXNTERF3	210	F	EBOXBNNAPA	271	R	MYB2CONSENSUSAT	354	F	BOXLCOREDCPAL	295	R	EBOXBNNAPA	176
SV40COREENHAN	202	F	MYCATRD22	342	F	NODCON1GM	357	F	CACTFTPPCA1	233	F	WRKY71OS	333	R	WBOXNTERF3	271	F	CAATBOX1	364	F	GATABOX	388	R	CACTFTPPCA1	250	F	CAREOSREP1	285	R	DOFCOREZM	236	F	POLASIG2	381	F	CAATBOX1	215	R	MYCCONSENSUSAT	271	R	MYBCOREATCYCB1	355	F	ARFAT	305	F	MYCATRD22	176
DOFCOREZM	214	F	MYCCONSENSUSAT	342	F	OSE1ROOTNODULE	357	F	CACTFTPPCA1	243	R	GTGANTG10	334	R	CACTFTPPCA1	275	F	ARR1AT	365	R	GTGANTG10	390	R	CARGCW8GAT	252	R	EECCRCAH1	285	F	CACTFTPPCA1	238	R	PALBOXAPC	400	F	CURECORECR	226	R	EBOXBNNAPA	271	F	BOXCPSAS1	360	R	SURECOREATSULTR11	306	R	MYCCONSENSUSAT	176
NODCON1GM	219	R	RYREPEATLEGUMINBOX	344	F	CIACADIANLELHC	360	R	CURECORECR	244	R	RAV1AAT	337	F	GTGANTG10	278	R	NODCON1GM	374	R	CACTFTPPCA1	391	F	CARGCW8GAT	252	F	CPBCSPOR	316	R	ANAERO4CONSENSUS	243	F	ARR1AT	405	F	CURECORECR	226	F	MYCCONSENSUSAT	271	F	BS1EGCCR	382	F	EBOXBNNAPA	318	R	DOFCOREZM	182
OSE1ROOTNODULE	219	R	RYREPEATBNNAPA	344	F	DOFCOREZM	364	R	CURECORECR	244	F	CAREOSREP1	340	F	CACTFTPPCA1	279	F	OSE1ROOTNODULE	374	R	ROOTMOTIFTAPOX1	405	R	QELEMENTZMZM13	260	F	GATABOX	333	F	CAATBOX1	249	F	UPRMOTIFIIAT	441	F	NODCON2GM	233	F	ARR1AT	295	R	SORLIP1AT	387	R	MYBCORE	318	R	NODCON2GM	183
DOFCOREZM	221	R	CACTFTPPCA1	348	F	SV40COREENHAN	372	R	HEXAMERATH4	250	F	GTGANTG10	344	R	MYB2CONSENSUSAT	284	R	DOFCOREZM	376	R	ROOTMOTIFTAPOX1	406	F	WBOXNTERF3	261	R	ROOTMOTIFTAPOX1	334	F	DOFCOREZM	273	R	RAV1AAT	476	F	OSE2ROOTNODULE	233	F	RAV1AAT	298	F	CGACGOSAMY3	391	F	MYCCONSENSUSAT	318	R	OSE2ROOTNODULE	183
LTRE1HVBLT49	222	R	GATABOX	363	F	CIACADIANLELHC	373	R	CGACGOSAMY3	251	R	EECCRCAH1	352	R	MYBCOREATCYCB1	284	R	TAAAGSTKST1	376	R	DOFCOREZM	414	R	WRKY71OS	262	R	ARR1AT	342	F	TAAAGSTKST1	273	R	CACTFTPPCA1	479	F	EECCRCAH1	239	F	DPBFCOREDCDC3	300	F	CGCGBOXAT	393	R	EBOXBNNAPA	318	F	CIACADIANLELHC	190
CURECORECR	227	R	IBOX	363	F	EBOXBNNAPA	377	R	ASF1MOTIFCAMV	256	R	CAATBOX1	360	R	MYBCORE	284	F	WBOXHVISO1	380	R	POLLEN1LELAT52	415	R	CURECORECR	270	R	CAATBOX1	344	R	CACTFTPPCA1	277	R	CGACGOSAMY3	505	R	CURECORECR	250	R	CACTFTPPCA1	301	F	ABRECE3ZMRAB28	393	F	MYCCONSENSUSAT	318	F	REALPHALGLHCB21	191
CURECORECR	227	F	IBOXCORE	363	F	MYCCONSENSUSAT	377	R	WRKY71OS	257	R	EECCRCAH1	363	F	EBOXBNNAPA	290	R	WBOXNTERF3	380	R	TAAAGSTKST1	419	F	CURECORECR	270	F	CCAATBOX1	344	R	CAATBOX1	282	R	CAATBOX1	514	R	CURECORECR	250	F	WRKY71OS	308	F	CGCGBOXAT	393	F	MYB2CONSENSUSAT	318	F	ARR1AT	196
IBOXCORENT	232	R	IBOXCORENT	363	F	EBOXBNNAPA	377	F	CACTFTPPCA1	260	R	NAPINMOTIFBN	371	F	MYCCONSENSUSAT	290	R	WRKY71OS	381	R	DOFCOREZM	420	F	CACTFTPPCA1	271	F	SEF3MOTIFGM	346	R	CACTFTPPCA1	286	F	CAATBOX1	536	R	CACTFTPPCA1	251	F	WBOXNTERF3	308	F	POLLEN1LELAT52	413	R	ACGTTBOX	334	R	GTGANTG10	198
IBOX	233	R	LTRE1HVBLT49	374	F	MYCCONSENSUSAT	377	F	LTRECOREATCOR15	265	F	DPBFCOREDCDC3	372	F	EBOXBNNAPA	290	F	ABRERATCAL	399	R	NODCON1GM	420	F	GTGANTG10	286	F	DPBFCOREDCDC3	352	R	PREATPRODH	287	F	MYBCORE	557	R	PRECONSCRHSP70A	258	F	CAATBOX1	331	R	MYB1AT	419	R	ACGTTBOX	334	F	GATABOX	206
IBOXCORE	234	R	DOFCOREZM	377	F	CACTFTPPCA1	377	F	CURECORECR	275	R	EBOXBNNAPA	373	R	MYCCONSENSUSAT	290	F	RHERPATEXPA7	399	F	OSE1ROOTNODULE	420	F	CACTFTPPCA1	299	F	CACTFTPPCA1	354	R	WBOXHVISO1	319	F	MYB2CONSENSUSAT	557	F	CIACADIANLELHC	260	R	CCAATBOX1	331	R	DOFCOREZM	429	F	ACGTATERD1	335	R	CACTFTPPCA1	217
GATABOX	235	R	NODCON1GM	377	F	ARR1AT	381	F	CURECORECR	275	F	MYCCONSENSUSAT	373	R	SITEIIATCYTC	294	F	CACGTGMOTIF	400	R	ARR1AT	422	F	CACTFTPPCA1	302	F	MYBCORE	376	R	WRKY71OS	319	F	MYBCOREATCYCB1	558	F	SORLIP1AT	269	R	NODCON2GM	344	F	CGACGOSAMY3	436	R	ACGTATERD1	335	F	RHERPATEXPA7	224
NODCON1GM	236	R	OSE1ROOTNODULE	377	F	SURECOREATSULTR11	408	R	CACTFTPPCA1	276	F	MYCATERD1	373	R	GTGANTG10	300	R	EBOXBNNAPA	400	R	RAV1AAT	428	F	CACTFTPPCA1	306	R	MYB2CONSENSUSAT	376	F	WBOXNTERF3	319	F	CAATBOX1	576	F	P1BS	278	R	OSE2ROOTNODULE	344	F	CBFHV	437	R	SEF4MOTIFGM7S	337	F	ARR1AT	230
OSE1ROOTNODULE	236	R	CIACADIANLELHC	380	R	DOFCOREZM	417	F	SORLIP2AT	285	R	EBOXBNNAPA	373	F	ARR1AT	314	F	MYCCONSENSUSAT	400	R	CACTFTPPCA1	433	R	ROOTMOTIFTAPOX1	309	R	MYBCOREATCYCB1	377	F	GTGANTG10	332	F	CGACGOSAMY3	590	F	P1BS	278	F	RYREPEATBNNAPA	350	R	ARR1AT	439	F	NODCON2GM	349	R	ROOTMOTIFTAPOX1	234
DOFCOREZM	238	R	DOFCOREZM	384	R	NODCON2GM	418	R	SURECOREATSULTR11	292	R	MYCATRD22	373	F	INTRONLOWER	338	R	ABRELATERD1	400	R	INRNTPSADB	451	R	CACTFTPPCA1	314	R	GTGANTG10	381	F	SORLIP1AT	337	R	GTGANTG10	597	R	EBOXBNNAPA	279	R	CGCGBOXAT	358	R	ELRECOREPCRP1	448	R	OSE2ROOTNODULE	349	R	-300ELEMENT	236
TAAAGSTKST1	238	R	RNFG1OS	389	R	OSE2ROOTNODULE	418	R	CAATBOX1	298	R	MYCCONSENSUSAT	373	F	CACTFTPPCA1	342	F	CACGTGMOTIF	400	F	PREATPRODH	454	R	CURECORECR	315	R	MYBCOREATCYCB1	406	R	SORLIP1AT	340	F	CACTFTPPCA1	598	F	CATATGGMSAUR	279	R	CGCGBOXAT	358	F	WBBOXPCWRKY1	448	R	POLLEN1LELAT52	352	F	GT1CONSENSUS	237
GATABOX	258	R	CIACADIANLELHC	396	R	ARR1AT	438	F	RAV1AAT	300	R	RYREPEATVFLEB4	375	R	CACTFTPPCA1	346	R	EBOXBNNAPA	400	F	CACTFTPPCA1	457	R	CURECORECR	315	F	CCAATBOX1	424	F	REBETALGLHCB21	354	F	CGACGOSAMY3	612	F	MYCCONSENSUSAT	279	R	PRECONSCRHSP70A	365	R	WBOXNTERF3	448	R	DOFCOREZM	354	F	GT1GMSCAM4	237
CAATBOX1	261	F	EBOXBNNAPA	400	R	EECCRCAH1	439	F	WBOXATNPR1	302	F	RYREPEATLEGUMINBOX	375	F	L1BOXATPDF1	348	R	MYCCONSENSUSAT	400	F	GTGANTG10	458	F	CACTFTPPCA1	316	F	CAATBOX1	425	F	MYBST1	355	F	RAV1AAT	620	F	EBOXBNNAPA	279	F	INTRONLOWER	376	R	WBOXATNPR1	449	R	CURECORECR	359	R	CCAATBOX1	245
ARR1AT	262	R	MYCCONSENSUSAT	400	R	CGACGOSAMY3	445	R	WBOXHVISO1	303	F	RYREPEATVFLEB4	375	F	CACTFTPPCA1	354	F	ACGTATERD1	401	R	CACTFTPPCA1	467	F	EBOXBNNAPA	329	R	ARR1AT	426	R	GATABOX	356	F	CGCGBOXAT	628	R	CATATGGMSAUR	279	F	OPAQUE2ZMB32	388	R	WRKY71OS	449	R	CURECORECR	359	F	CAATBOX1	246
ACGTCBOX	268	R	EBOXBNNAPA	400	F	WBOXHVISO1	455	R	WRKY71OS	303	F	RYREPEATGMGY2	375	F	DOFCOREZM	361	R	RHERPATEXPA7	401	R	NTBBF1ARROLB	468	F	RAV1BAT	329	R	DOFCOREZM	437	F	ACGTATERD1	359	R	ABRERATCAL	628	R	MYCCONSENSUSAT	279	F	BIHD1OS	391	F	MYBCOREATCYCB1	453	F	BOXLCOREDCPAL	372	F	ARR1AT	247
ACGTCBOX	268	F	MYCCONSENSUSAT	400	F	WBOXNTERF3	455	R	WBOXNTERF3	303	F	RYREPEATBNNAPA	375	F	POLLEN1LELAT52	363	R	ABRELATERD1	401	F	DOFCOREZM	469	R	MYCCONSENSUSAT	329	R	NODCON1GM	437	F	ABREOSRAB21	359	F	CGCGBOXAT	628	F	CACTFTPPCA1	296	R	WRKY71OS	392	R	MYBCOREATCYCB1	462	F	GT1CONSENSUS	379	R	EECCRCAH1	258
ACGTATERD1	269	R	CACTFTPPCA1	400	F	WBOXATNPR1	456	R	ARR1AT	315	R	RYREPEATLEGUMINBOX	376	R	CIACADIANLELHC	371	R	ACGTATERD1	401	F	TAAAGSTKST1	469	R	EBOXBNNAPA	329	F	OSE1ROOTNODULE	437	F	ABRELATERD1	359	F	GTGANTG10	637	R	MYBCORE	300	R	CACTFTPPCA1	402	F	SURECOREATSULTR11	467	R	ARR1AT	390	F	POLLEN1LELAT52	267
ACGTATERD1	269	F	ARR1AT	404	F	WRKY71OS	456	R	GATABOX	319	R	RYREPEATGMGY2	376	R	SEF4MOTIFGM7S	374	F	GTGANTG10	403	F	LECPLEACS2	472	F	MYCCONSENSUSAT	329	F	MYBCORE	459	R	ACGTATERD1	359	F	CACTFTPPCA1	638	F	ARR1AT	316	R	PREATPRODH	403	F	CTRMCAMV35S	468	F	CAATBOX1	392	R	NODCON2GM	270
CAATBOX1	291	R	POLASIG2	407	R	CGCGBOXAT	466	R	AMMORESIIUDCRNIA1	326	F	RYREPEATBNNAPA	377	R	SORLIP1AT	382	F	TATABOX5	406	R	ROOTMOTIFTAPOX1	475	R	SURECOREATSULTR11	360	F	MYB1AT	465	F	SITEIIATCYTC	362	F	GCCCORE	650	R	BIHD1OS	332	R	ASF1MOTIFCAMV	412	R	MYBPZM	479	R	CCAATBOX1	392	R	OSE2ROOTNODULE	270
ELRECOREPCRP1	292	F	DOFCOREZM	438	F	CGCGBOXAT	466	F	AMYBOX1	333	F	RYREPEATLEGUMINBOX	379	F	CACTFTPPCA1	393	R	MARTBOX	407	R	EBOXBNNAPA	489	R	CGCGBOXAT	369	R	GT1MOTIFPSRBCS	474	R	GTGANTG10	393	R	SORLIP2AT	653	R	WRKY71OS	332	F	WRKY71OS	413	R	BOXLCOREDCPAL	479	R	WBOXNTERF3	395	R	EECCRCAH1	282
WBOXATNPR1	292	F	POLLEN1LELAT52	440	F	DOFCOREZM	475	R	MYBGAHV	333	F	RYREPEATBNNAPA	379	F	ARR1AT	399	F	POLASIG3	407	F	MYCCONSENSUSAT	489	R	CGCGBOXAT	369	F	GT1CONSENSUS	476	R	GATABOX	398	F	GTGANTG10	700	R	S1FBOXSORPS1L21	359	F	DOFCOREZM	419	R	WBOXNTERF3	483	R	WRKY71OS	396	R	POLLEN1LELAT52	291
WRKY71OS	293	F	DOFCOREZM	442	F	CACTFTPPCA1	488	R	GAREAT	333	F	DPBFCOREDCDC3	384	F	CARGATCONSENSUS	414	R	POLASIG1	410	F	EBOXBNNAPA	489	F	ARR1AT	377	F	GTGANTG10	480	R	CACTFTPPCA1	400	F	MYBCORE	707	F	MYBPZM	361	R	DPBFCOREDCDC3	436	R	WBOXNTCHN48	483	R	GTGANTG10	397	R	NODCON2GM	294
WBOXNTERF3	293	F	NODCON1GM	442	F	CURECORECR	489	R	ABRERATCAL	342	R	CACTFTPPCA1	385	F	PYRIMIDINEBOXOSRAMY1A	414	F	DOFCOREZM	415	F	MYCCONSENSUSAT	489	F	CAATBOX1	379	R	RAV1AAT	483	F	EBOXBNNAPA	413	R	RAV1AAT	708	R	CAATBOX1	377	R	SEF3MOTIFGM	446	R	WRKY71OS	484	R	EBOXBNNAPA	400	R	OSE2ROOTNODULE	294
ARR1AT	297	F	OSE1ROOTNODULE	442	F	CURECORECR	489	F	ABRELATERD1	343	R	CAATBOX1	412	F	CARGATCONSENSUS	414	F	CACTFTPPCA1	417	R	RAV1AAT	497	R	CCAATBOX1	379	R	CAREOSREP1	486	F	MYCCONSENSUSAT	413	R	CGCGBOXAT	741	R	PROLAMINBOXOSGLUB1	379	F	MYBPZM	448	R	PRECONSCRHSP70A	490	F	MYCCONSENSUSAT	400	R	EECCRCAH1	303
CAATBOX1	299	R	ARR1AT	462	F	CACTFTPPCA1	502	F	T/GBOXATPIN2	343	R	CRTDREHVCBF2	424	R	DOFCOREZM	415	R	CURECORECR	418	R	POLLEN1LELAT52	521	F	WBBOXPCWRKY1	387	R	CIACADIANLELHC	491	F	EBOXBNNAPA	413	F	ABRERATCAL	741	R	DOFCOREZM	382	F	EBOXBNNAPA	457	R	RYREPEATBNNAPA	501	R	EBOXBNNAPA	400	F	DOFCOREZM	304
CCAATBOX1	299	R	EECCRCAH1	463	F	PREATPRODH	503	F	ACGTATERD1	344	R	CBFHV	424	R	SITEIIATCYTC	430	F	CURECORECR	418	F	DOFCOREZM	523	F	WBOXHVISO1	387	R	ANAERO1CONSENSUS	492	F	MYCCONSENSUSAT	413	F	CGCGBOXAT	741	F	2SSEEDPROTBANAPA	391	F	MYCCONSENSUSAT	457	R	SEBFCONSSTPR10A	508	F	MYCCONSENSUSAT	400	F	NODCON2GM	313
GT1CONSENSUS	325	R	WBOXHVISO1	479	R	EBOXBNNAPA	510	R	ACGTATERD1	344	F	CRTDREHVCBF2	424	F	GT1CORE	447	R	ARR1AT	426	F	NODCON1GM	523	F	WBOXNTERF3	387	R	ARR1AT	497	R	MYB2CONSENSUSAT	423	R	MYB2CONSENSUSAT	755	R	CANBNNAPA	391	F	EBOXBNNAPA	457	F	ARFAT	509	F	GATABOX	412	F	OSE2ROOTNODULE	313
GT1CONSENSUS	326	R	WBOXNTERF3	479	R	CATATGGMSAUR	510	R	CAREOSREP1	358	F	CBFHV	424	F	MYBCORE	448	R	CCAATBOX1	437	F	OSE1ROOTNODULE	523	F	WBOXATNPR1	388	R	EECCRCAH1	505	R	MYBCOREATCYCB1	423	R	MYBCOREATCYCB1	755	R	GT1CONSENSUS	398	R	MYCCONSENSUSAT	457	F	SURECOREATSULTR11	510	R	BOXIINTPATPB	413	F	DOFCOREZM	315
SV40COREENHAN	345	F	WBOXATNPR1	480	R	MYCCONSENSUSAT	510	R	MYBCORE	366	F	CGACGOSAMY3	432	R	CAATBOX1	458	F	CAATBOX1	438	F	GATABOX	526	F	WRKY71OS	388	R	RHERPATEXPA7	510	R	MYBCORE	423	F	MYBCORE	755	F	E2FCONSENSUS	399	F	PRECONSCRHSP70A	460	R	SITEIIATCYTC	529	F	POLLEN1LELAT52	415	F	PRECONSCRHSP70A	320
DOFCOREZM	349	F	WRKY71OS	480	R	EBOXBNNAPA	510	F	RAV1AAT	367	R	CGACGOSAMY3	435	R	POLLEN1LELAT52	463	R	PRECONSCRHSP70A	444	F	GT1CONSENSUS	526	F	DOFCOREZM	408	R	2SSEEDPROTBANAPA	515	F	ARR1AT	435	F	WBOXATNPR1	758	F	ARR1AT	407	R	GTGANTG10	483	F	SORLIP2AT	530	F	CAATBOX1	420	F	CGACGOSAMY3	321
SURECOREATSULTR11	368	R	CAATBOX1	482	F	CATATGGMSAUR	510	F	BOXLCOREDCPAL	371	R	CRTDREHVCBF2	436	R	ELRECOREPCRP1	472	F	CGACGOSAMY3	445	F	IBOXCORE	526	F	TAAAGSTKST1	408	R	CANBNNAPA	515	F	POLLEN1LELAT52	449	F	ASF1MOTIFCAMV	759	F	DOFCOREZM	413	F	ASF1MOTIFCAMV	484	F	AMYBOX1	542	R	ARR1AT	421	R	ARR1AT	324
CURECORECR	380	R	CURECORECR	486	R	MYCCONSENSUSAT	510	F	SEBFCONSSTPR10A	376	R	CBFHV	436	R	WBOXATNPR1	472	F	CACTFTPPCA1	450	R	ROOTMOTIFTAPOX1	530	R	NAPINMOTIFBN	414	R	ARR1AT	526	F	EECCRCAH1	456	F	WRKY71OS	759	F	LTRECOREATCOR15	418	R	WRKY71OS	484	F	GARE1OSREP1	542	R	RYREPEATBNNAPA	438	F	EBOXBNNAPA	333
CURECORECR	380	F	CURECORECR	486	F	CACTFTPPCA1	522	F	GTGANTG10	376	F	CRTDREHVCBF2	436	F	QELEMENTZMZM13	473	R	CURECORECR	451	R	ROOTMOTIFTAPOX1	531	F	CACTFTPPCA1	424	R	ASF1MOTIFCAMV	542	F	RHERPATEXPA7	463	F	CGCGBOXAT	766	R	DRECRTCOREAT	418	R	MYBCORE	487	F	MYBCORE	543	F	INTRONLOWER	440	F	MYCCONSENSUSAT	333
CACTFTPPCA1	381	F	GARE2OSREP1	487	R	GTGANTG10	525	R	BIHD1OS	377	R	CBFHV	436	F	WRKY71OS	473	F	CURECORECR	451	F	DOFCOREZM	543	F	CACTFTPPCA1	428	F	WRKY71OS	542	F	GTGANTG10	471	F	CGCGBOXAT	766	F	CBFHV	418	R	RAV1AAT	491	R	S1FBOXSORPS1L21	547	R	DRE1COREZMRAB17	454	F	EBOXBNNAPA	333
-300ELEMENT	391	R	ACGTATERD1	488	R	GATABOX	531	R	WRKY71OS	377	F	DOFCOREZM	447	R	WBOXNTERF3	473	F	CACTFTPPCA1	458	F	NODCON2GM	544	R	BOXLCOREDCPAL	437	R	EECCRCAH1	546	F	POLLEN1LELAT52	474	F	AGCBOXNPGLB	777	F	E2FCONSENSUS	420	R	DPBFCOREDCDC3	498	R	ARR1AT	552	F	WBOXATNPR1	464	F	MYCCONSENSUSAT	333
DOFCOREZM	392	R	ACGTATERD1	488	F	ACGTATERD1	536	R	GTGANTG10	390	F	POLLEN1LELAT52	448	R	CACTFTPPCA1	481	R	MYBCORE	466	F	OSE2ROOTNODULE	544	R	EBOXBNNAPA	445	R	SEF4MOTIFGM7S	556	R	GTGANTG10	488	F	GCCCORE	778	F	GT1CONSENSUS	424	F	DOFCOREZM	509	R	CAATBOX1	554	R	ASF1MOTIFCAMV	465	F	SORLIP1AT	341
PROLAMINBOXOSGLUB1	392	R	GT1CONSENSUS	496	R	ACGTATERD1	536	F	WRKY71OS	391	F	NODCON2GM	451	F	EBOXBNNAPA	489	R	GCCCORE	479	F	ARR1AT	547	F	MYCCONSENSUSAT	445	R	ARR1AT	566	F	GT1CONSENSUS	529	F	CGCGBOXAT	789	R	CAATBOX1	428	R	-10PEHVPSBD	529	F	RAV1AAT	556	R	WRKY71OS	465	F	GATABOX	346
POLLEN1LELAT52	398	F	PRECONSCRHSP70A	502	R	CURECORECR	538	R	WBOXNTERF3	391	F	OSE2ROOTNODULE	451	F	MYCCONSENSUSAT	489	R	ASF1MOTIFCAMV	484	R	POLLEN1LELAT52	563	R	EBOXBNNAPA	445	F	EECCRCAH1	567	F	ANAERO2CONSENSUS	545	R	CGCGBOXAT	789	F	PRECONSCRHSP70A	441	R	CACTFTPPCA1	538	R	E2FANTRNR	560	R	CAREOSREP1	469	R	ROOTMOTIFTAPOX1	347
ARR1AT	410	F	GATABOX	503	F	CURECORECR	538	F	SORLIP1AT	403	F	AACACOREOSGLUB1	458	R	EBOXBNNAPA	489	F	WRKY71OS	485	R	DOFCOREZM	570	F	MYCCONSENSUSAT	445	F	GT1CONSENSUS	568	R	ARR1AT	552	F	PRECONSCRHSP70A	800	F	EBOXBNNAPA	445	R	GATABOX	540	R	E2FCONSENSUS	560	R	ELRECOREPCRP1	481	F	ROOTMOTIFTAPOX1	355
E2FCONSENSUS	428	F	GT1CONSENSUS	503	F	DPBFCOREDCDC3	540	F	EBOXBNNAPA	405	R	ANAERO1CONSENSUS	459	R	MYCCONSENSUSAT	489	F	CAATBOX1	488	R	POLLEN1LELAT52	572	F	CACTFTPPCA1	445	F	ARR1AT	587	F	GT1CONSENSUS	556	R	HEXAMERATH4	801	R	CATATGGMSAUR	445	R	CAATBOX1	549	F	E2F1OSPCNA	560	F	WBOXATNPR1	481	F	POLASIG3	357
GCCCORE	431	R	IBOXCORE	503	F	ABRELATERD1	543	R	MYCCONSENSUSAT	405	R	ANAERO1CONSENSUS	464	R	MYBCOREATCYCB1	495	F	ASF1MOTIFCAMV	498	R	PYRIMIDINEBOXOSRAMY1A	574	R	MYBPZM	456	F	POLASIG1	591	R	CURECORECR	565	R	CGACGOSAMY3	801	F	MYCCONSENSUSAT	445	R	WBOXNTCHN48	562	F	GT1CONSENSUS	563	F	WRKY71OS	482	F	-10PEHVPSBD	359
CACTFTPPCA1	437	R	GT1CONSENSUS	517	F	ACGTATERD1	544	R	EBOXBNNAPA	405	F	MYBCOREATCYCB1	478	R	GTGANTG10	499	F	WRKY71OS	499	R	DOFCOREZM	575	F	CGCGBOXAT	467	R	L1BOXATPDF1	596	R	CURECORECR	565	F	CGCGBOXAT	831	R	EBOXBNNAPA	445	F	WBOXHVISO1	563	F	SEF3MOTIFGM	575	R	WBOXNTERF3	482	F	RAV1AAT	365
SORLIP1AT	438	R	ARR1AT	520	R	ACGTATERD1	544	F	MYCCONSENSUSAT	405	F	POLLEN1LELAT52	487	R	ARR1AT	503	R	GTGANTG10	500	R	QELEMENTZMZM13	577	F	CGCGBOXAT	467	F	CACTFTPPCA1	604	F	MYBCORE	568	F	CGCGBOXAT	831	F	CATATGGMSAUR	445	F	WRKY71OS	563	F	CACTFTPPCA1	586	R	CGACGOSAMY3	506	R	MYBCORE	368
CACTFTPPCA1	448	F	ARR1AT	530	R	CGACGOSAMY3	545	R	CACTFTPPCA1	405	F	GTGANTG10	492	R	TATABOX5	508	R	CACTFTPPCA1	527	R	WBOXNTERF3	578	R	MYBCOREATCYCB1	473	R	CACTFTPPCA1	640	F	CACTFTPPCA1	574	R	ANAERO2CONSENSUS	835	R	MYCCONSENSUSAT	445	F	WBOXNTERF3	563	F	PALBOXAPC	590	R	CACTFTPPCA1	511	R	RAV1AAT	368
CACTFTPPCA1	476	F	GATABOX	547	F	NODCON2GM	550	R	ELRECOREPCRP1	408	F	CGCGBOXAT	495	R	MARTBOX	509	R	DPBFCOREDCDC3	532	F	WBOXNTCHN48	578	R	RYREPEATBNNAPA	478	R	ARR1AT	652	R	ARR1AT	585	R	ANAERO2CONSENSUS	858	R	GT1CONSENSUS	451	F	CCAATBOX1	568	F	DOFCOREZM	597	F	WBOXNTERF3	520	R	POLLEN1LELAT52	372
TATABOX5	484	R	CACTFTPPCA1	550	R	OSE2ROOTNODULE	550	R	WBOXATNPR1	408	F	CGCGBOXAT	495	F	POLASIG1	509	F	CACTFTPPCA1	533	F	WRKY71OS	579	R	RYREPEATLEGUMINBOX	480	F	CMSRE1IBSPOA	663	R	ELRECOREPCRP1	595	R	CGCGBOXAT	867	R	NTBBF1ARROLB	453	R	CAATBOX1	569	F	GTGANTG10	606	F	WBOXNTCHN48	520	R	GT1CONSENSUS	373
CAATBOX1	490	F	GTGANTG10	558	F	SURECOREATSULTR11	552	F	WRKY71OS	409	F	RYREPEATLEGUMINBOX	506	F	TATABOX5	513	R	DOFCOREZM	540	F	CURECORECR	587	R	RYREPEATBNNAPA	480	F	PALBOXAPC	663	F	WBBOXPCWRKY1	595	R	CGCGBOXAT	867	F	TAAAGSTKST1	453	F	CACTFTPPCA1	574	R	ASF1MOTIFCAMV	607	F	WRKY71OS	521	R	GT1GMSCAM4	373
ROOTMOTIFTAPOX1	491	R	SEF1MOTIF	573	F	INRNTPSADB	553	R	WBOXNTERF3	409	F	RYREPEATBNNAPA	506	F	POLASIG1	514	F	WBOXHVISO1	542	R	CURECORECR	587	F	RHERPATEXPA7	483	F	CIACADIANLELHC	672	R	WBOXNTERF3	595	R	VOZATVPP	869	R	DOFCOREZM	454	F	GTGANTG10	575	F	WRKY71OS	607	F	POLLEN1LELAT52	528	R	TATABOX5	376
ROOTMOTIFTAPOX1	492	F	ROOTMOTIFTAPOX1	573	F	GATABOX	567	R	GATABOX	426	R	CACTFTPPCA1	510	F	SEF4MOTIFGM7S	516	R	WBOXNTERF3	542	R	CACTFTPPCA1	588	F	ABRELATERD1	484	R	DOFCOREZM	677	R	WBOXATNPR1	596	R	VOZATVPP	869	F	CACTFTPPCA1	456	R	BIHD1OS	586	R	CACTFTPPCA1	617	R	ROOTMOTIFTAPOX1	545	F	POLASIG3	377
GT1MOTIFPSRBCS	497	R	TATABOXOSPAL	574	F	ARR1AT	580	F	MYBST1	426	R	BS1EGCCR	515	R	QARBNEXTA	520	F	WRKY71OS	543	R	GTGANTG10	603	F	ACGTATERD1	485	R	GTGANTG10	706	R	WRKY71OS	596	R	CGACGOSAMY3	870	R	WUSATAg	465	R	WRKY71OS	586	F	INRNTPSADB	629	R	ARR1AT	562	F	BOXIINTPATPB	381
GT1CONSENSUS	499	R	TATABOX5	580	R	CAATBOX1	582	R	CGCGBOXAT	430	R	DOFCOREZM	524	F	T/GBOXATPIN2	520	F	RAV1AAT	574	F	CAATBOX1	611	R	ACGTATERD1	485	F	LTRE1HVBLT49	716	F	TATABOX3	602	R	GTGANTG10	878	R	ARR1AT	497	F	CACTFTPPCA1	614	R	SORLIP5AT	630	F	DOFCOREZM	593	F	POLLEN1LELAT52	383
CACTFTPPCA1	504	F	POLASIG3	581	F	CACTFTPPCA1	587	R	CGCGBOXAT	430	F	CBFHV	536	F	ABRERATCAL	520	F	RAV1AAT	582	F	GTGANTG10	614	F	GT1CONSENSUS	491	F	DOFCOREZM	719	F	EBOXBNNAPA	609	R	ABRERATCAL	879	F	RAV1AAT	502	F	MYB1AT	636	R	CACTFTPPCA1	631	R	NODCON2GM	599	R	CURECORECR	393
CACTFTPPCA1	510	F	MRNA3ENDTAH3	584	F	CAATBOX1	596	F	OCTAMOTIF2	431	F	CGACGOSAMY3	544	R	ACGTATERD1	521	R	MYBCORE	585	R	QELEMENTZMZM13	615	R	CAATBOX1	495	R	P1BS	731	R	MYCCONSENSUSAT	609	R	CGCGBOXAT	880	R	DPBFCOREDCDC3	504	F	ARFAT	643	R	GTGANTG10	632	F	OSE2ROOTNODULE	599	R	CURECORECR	393
CACTFTPPCA1	514	R	GT1CONSENSUS	587	F	GATABOX	602	F	GTGANTG10	448	F	CRTDREHVCBF2	545	R	ACGTABREMOTIFA2OSEM	521	F	HEXAMERATH4	588	F	WRKY71OS	615	F	RYREPEATBNNAPA	511	R	P1BS	731	F	EBOXBNNAPA	609	F	CGCGBOXAT	880	F	CACTFTPPCA1	505	F	SURECOREATSULTR11	643	F	SV40COREENHAN	643	F	ARR1AT	609	F	MYBCORE	396
CURECORECR	515	R	ZDNAFORMINGATCAB1	603	R	CACTFTPPCA1	605	R	CACTFTPPCA1	451	R	CBFHV	545	R	ABRELATERD1	521	F	CGACGOSAMY3	589	R	WBOXNTERF3	615	F	CACTFTPPCA1	518	R	DOFCOREZM	747	F	MYCCONSENSUSAT	609	F	GTGANTG10	887	F	GTGANTG10	511	F	ARR1AT	650	F	CGACGOSAMY3	649	F	EECCRCAH1	610	F	RAV1AAT	396
CURECORECR	515	F	ABRELATERD1	604	R	GTGANTG10	606	F	CACTFTPPCA1	458	R	CRTDREHVCBF2	545	F	ACGTATERD1	521	F	CGACGOSAMY3	592	R	PYRIMIDINEBOXOSRAMY1A	618	F	SORLIP1AT	519	R	MYBPZM	799	R	PRECONSCRHSP70A	617	F	GCCCORE	899	F	WRKY71OS	512	F	POLASIG2	653	R	CGCGBOXAT	651	R	GT1CONSENSUS	611	R	CACTFTPPCA1	408
CACTFTPPCA1	516	F	ACGTATERD1	605	R	CURECORECR	611	R	SORLIP1AT	459	R	CBFHV	545	F	GADOWNAT	521	F	CBFHV	593	R	DOFCOREZM	619	R	MYBCOREATCYCB1	523	R	GCCCORE	809	R	PREATPRODH	620	R	CGCGBOXAT	910	R	WBOXNTERF3	512	F	POLLEN1LELAT52	658	R	CGCGBOXAT	651	F	EBOXBNNAPA	616	R	WBOXNTERF3	415
MYBCOREATCYCB1	523	R	ACGTATERD1	605	F	CURECORECR	611	F	CACTFTPPCA1	469	R	GATABOX	552	R	DOFCOREZM	527	R	POLLEN1LELAT52	601	F	ANAERO1CONSENSUS	622	R	CAATBOX1	530	F	SITEIIATCYTC	831	R	CACTFTPPCA1	639	R	CGCGBOXAT	910	F	CAATBOX1	517	R	DOFCOREZM	661	R	DOFCOREZM	674	R	MYCCONSENSUSAT	616	R	WRKY71OS	416
POLLEN1LELAT52	526	R	GTGANTG10	617	R	CACTFTPPCA1	612	F	CACTFTPPCA1	472	R	MYBST1	552	R	PRECONSCRHSP70A	528	R	DOFCOREZM	604	F	PYRIMIDINEBOXHVEPB1	626	F	WBOXHVISO1	533	F	QELEMENTZMZM13	851	F	INTRONLOWER	646	F	CGCGBOXAT	912	R	CAATBOX1	523	F	POLASIG2	663	R	GTGANTG10	678	R	EBOXBNNAPA	616	F	GTGANTG10	417
DOFCOREZM	529	R	CANBNNAPA	626	F	NODCON2GM	641	F	SORLIP1AT	475	R	DOFCOREZM	556	R	GT1CONSENSUS	531	R	CAATBOX1	615	F	GT1CONSENSUS	627	R	WRKY71OS	533	F	WBOXNTERF3	852	R	CAREOSREP1	654	R	CGCGBOXAT	912	F	ARR1AT	524	R	GT1CONSENSUS	667	R	CAATBOX1	686	F	MYCCONSENSUSAT	616	F	RAV1AAT	420
ARR1AT	547	F	DPBFCOREDCDC3	629	F	OSE2ROOTNODULE	641	F	RYREPEATLEGUMINBOX	484	R	POLLEN1LELAT52	557	R	GT1GMSCAM4	531	R	CIACADIANLELHC	615	F	GT1GMSCAM4	627	R	WBOXNTERF3	533	F	WRKY71OS	853	R	EECCRCAH1	654	F	CGCGBOXAT	921	R	INRNTPSADB	533	R	XYLAT	676	R	CAATBOX1	694	F	CACTFTPPCA1	616	F	GATABOX	425
ARR1AT	552	F	GTGANTG10	642	R	ROOTMOTIFTAPOX1	646	F	RYREPEATGMGY2	484	R	NODCON2GM	566	F	LTRE1HVBLT49	533	R	TAAAGSTKST1	630	F	GT1CONSENSUS	628	R	GAREAT	550	R	ANAERO3CONSENSUS	854	F	BIHD1OS	667	R	CGCGBOXAT	921	F	CAATBOX1	535	R	DOFCOREZM	678	R	POLLEN1LELAT52	697	R	RAV1AAT	629	R	CACTFTPPCA1	434
NTBBF1ARROLB	556	R	MYB2CONSENSUSAT	645	R	POLLEN1LELAT52	649	R	SPHCOREZMC1	484	R	OSE2ROOTNODULE	566	F	GTGANTG10	544	F	DOFCOREZM	631	F	CACTFTPPCA1	636	R	IBOXCORE	554	R	GTGANTG10	857	R	WRKY71OS	667	F	SITEIIATCYTC	939	F	POLLEN1LELAT52	540	F	CURECORECR	682	R	ARR1AT	702	F	MYBCORE	634	R	RAV1AAT	436
TAAAGSTKST1	556	F	MYBCOREATCYCB1	645	R	DOFCOREZM	652	R	RYREPEATBNNAPA	485	R	DOFCOREZM	568	R	CAATBOX1	561	R	LTRECOREATCOR15	682	F	GATABOX	638	R	GATABOX	555	R	NODCON2GM	861	R	DPBFCOREDCDC3	669	F	DRECRTCOREAT	950	F	GT1CONSENSUS	541	F	CURECORECR	682	F	CAATBOX1	704	R	RAV1AAT	634	F	SORLIP1AT	453
DOFCOREZM	557	F	MYBCORE	645	F	TAAAGSTKST1	652	R	TATABOX2	526	F	INTRONLOWER	574	F	CACTFTPPCA1	569	R	ROOTMOTIFTAPOX1	689	R	TATCCAOSAMY	642	R	SEF3MOTIFGM	559	R	OSE2ROOTNODULE	861	R	CACTFTPPCA1	670	F	CBFHV	950	F	NODCON2GM	548	F	S1FBOXSORPS1L21	683	R	GT1CONSENSUS	712	R	NODCON2GM	641	R	GATABOX	463
WBBOXPCWRKY1	559	R	CURECORECR	652	R	CACTFTPPCA1	664	R	TATABOX5	529	R	EBOXBNNAPA	576	R	CURECORECR	570	R	MYB2CONSENSUSAT	702	R	MYBST1	643	F	MYBPZM	561	R	ARR1AT	869	R	POLASIG1	722	R	LTRECOREATCOR15	951	F	OSE2ROOTNODULE	548	F	SEF1MOTIF	703	R	GT1GMSCAM4	712	R	OSE2ROOTNODULE	641	R	GAREAT	476
WBOXHVISO1	559	R	CURECORECR	652	F	TATABOX3	679	R	POLASIG1	530	F	RAV1BAT	576	R	CURECORECR	570	F	MYBCOREATCYCB1	702	R	GATABOX	644	F	PREATPRODH	567	F	MYBCORE	881	R	CAATBOX1	725	R	DOFCOREZM	989	R	DOFCOREZM	550	R	POLASIG1	703	F	POLLEN1LELAT52	718	F	RAV1AAT	654	F	DPBFCOREDCDC3	482
WBOXNTERF3	559	R	CACTFTPPCA1	653	F	POLASIG3	682	F	DOFCOREZM	536	F	MYCCONSENSUSAT	576	R	CACTFTPPCA1	571	F	MYBCORE	702	F	CACTFTPPCA1	646	F	GT1CONSENSUS	577	R	MYB2CONSENSUSAT	881	F	CCAATBOX1	725	R	ARR1AT	1000	F	POLLEN1LELAT52	551	R	ROOTMOTIFTAPOX1	707	R	GT1CONSENSUS	719	F	DOFCOREZM	677	F	EBOXBNNAPA	483
WBOXATNPR1	560	R	TBOXATGAPB	654	F	ROOTMOTIFTAPOX1	685	R	POLLEN1LELAT52	538	F	EBOXBNNAPA	576	F	TATABOXOSPAL	580	F	SEF4MOTIFGM7S	706	R	CACTFTPPCA1	649	F	IBOXCORE	578	R	MYBCOREATCYCB1	882	F	GTGANTG10	729	F	BOXCPSAS1	1013	R	SURECOREATSULTR11	567	R	CACTFTPPCA1	712	R	GT1GMSCAM4	719	F	EBOXBNNAPA	696	R	MYCCONSENSUSAT	483
WRKY71OS	560	R	DOFCOREZM	655	R	TATABOX2	705	R	DOFCOREZM	540	F	MYCCONSENSUSAT	576	F	GT1CORE	583	R	PYRIMIDINEBOXOSRAMY1A	726	F	CPBCSPOR	651	R	GATABOX	579	R	CURECORECR	891	R	SURECOREATSULTR11	731	F	NODCON2GM	1032	R	INTRONLOWER	581	R	CURECORECR	713	R	EBOXBNNAPA	741	R	CATATGGMSAUR	696	R	EBOXBNNAPA	483
DOFCOREZM	566	R	RHERPATEXPA7	661	F	ROOTMOTIFTAPOX1	709	F	POLLEN1LELAT52	542	F	GTGANTG10	579	F	MYBCORE	584	R	DOFCOREZM	727	R	ROOTMOTIFTAPOX1	653	R	GTGANTG10	581	R	CURECORECR	891	F	IBOXCORE	756	R	OSE2ROOTNODULE	1032	R	GT1CONSENSUS	586	R	CURECORECR	713	F	MYCCONSENSUSAT	741	R	MYCCONSENSUSAT	696	R	MYCCONSENSUSAT	483
CARGCW8GAT	566	R	ARR1AT	666	R	CAATBOX1	711	R	PYRIMIDINEBOXOSRAMY1A	544	R	BIHD1OS	580	R	ARR1AT	592	F	GATABOX	738	F	CACTFTPPCA1	661	R	CACTFTPPCA1	582	F	DPBFCOREDCDC3	893	F	GATABOX	757	R	GATABOX	1036	F	IBOXCORE	587	R	LEAFYATAG	715	R	EBOXBNNAPA	741	F	EBOXBNNAPA	696	F	CACTFTPPCA1	483
CARGCW8GAT	566	F	CAATBOX1	676	F	SEF4MOTIFGM7S	716	F	DOFCOREZM	545	F	WRKY71OS	580	F	EBOXBNNAPA	602	R	ARFAT	759	R	SORLREP3AT	664	R	CACTFTPPCA1	589	F	CGACGOSAMY3	900	R	NODCON1GM	758	R	IBOX	1036	F	GATABOX	588	R	CAATBOX1	717	R	MYCCONSENSUSAT	741	F	CATATGGMSAUR	696	F	POLLEN1LELAT52	493
TAAAGSTKST1	571	F	ARR1AT	677	R	CURECORECR	728	R	SORLIP1AT	558	F	GT1CONSENSUS	589	R	MYCCONSENSUSAT	602	R	SEBFCONSSTPR10A	759	R	NAPINMOTIFBN	669	F	SORLIP1AT	609	F	CACTFTPPCA1	912	R	OSE1ROOTNODULE	758	R	IBOXCORE	1036	F	EBOXBNNAPA	599	R	CCAATBOX1	717	R	S1FBOXSORPS1L21	744	F	MYCCONSENSUSAT	696	F	DOFCOREZM	495
DOFCOREZM	572	F	GT1CONSENSUS	687	R	CURECORECR	728	F	CACTFTPPCA1	564	F	POLLEN1LELAT52	591	R	MYB2CONSENSUSAT	602	R	SURECOREATSULTR11	759	F	DPBFCOREDCDC3	670	F	CAATBOX1	613	F	SORLIP1AT	913	R	DOFCOREZM	760	R	IBOXCORENT	1036	F	MYCCONSENSUSAT	599	R	POLLEN1LELAT52	732	F	CURECORECR	747	R	MYBCORE	704	R	ARR1AT	499
WBOXATNPR1	577	F	GT1GMSCAM4	687	R	TATABOX4	735	R	LEAFYATAG	571	R	RHERPATEXPA7	595	R	EBOXBNNAPA	602	F	EECCRCAH1	793	R	EBOXBNNAPA	671	R	AMYBOX2	615	R	GTGANTG10	920	R	SURECOREATSULTR11	766	F	NODCON2GM	1047	R	EBOXBNNAPA	599	F	GT1CONSENSUS	733	F	CURECORECR	747	F	MYB2AT	707	R	CAATBOX1	502
WBOXHVISO1	578	F	POLLEN1LELAT52	689	R	ROOTMOTIFTAPOX1	739	F	CAATBOX1	573	R	GTGANTG10	597	F	MYBCORE	602	F	WBOXHVISO1	796	R	MYCCONSENSUSAT	671	R	TATCCAYMOTIFOSRAMY3D	615	R	RHERPATEXPA7	920	F	CGCGBOXAT	772	R	OSE2ROOTNODULE	1047	R	MYCCONSENSUSAT	599	F	GT1GMSCAM4	733	F	ARR1AT	776	R	MYB2CONSENSUSAT	707	R	GT1CONSENSUS	515
WRKY71OS	578	F	LRENPCABE	695	R	CACTFTPPCA1	743	F	CCAATBOX1	573	R	WBOXHVISO1	598	F	MYCCONSENSUSAT	602	F	WBOXNTERF3	796	R	MYCATERD1	671	R	TATCCAOSAMY	616	R	CACGTGMOTIF	921	R	CGCGBOXAT	772	F	PRECONSCRHSP70A	1054	R	CACTFTPPCA1	607	F	ARR1AT	738	R	MYB1AT	789	F	MYBCORE	707	F	NODCON2GM	521
WBOXNTERF3	578	F	BOXIIPCCHS	696	R	DPBFCOREDCDC3	759	R	EECCRCAH1	577	R	WRKY71OS	598	F	REALPHALGLHCB21	605	R	WRKY71OS	797	R	EBOXBNNAPA	671	F	MYBST1	617	F	EBOXBNNAPA	921	R	GTGANTG10	782	R	SITEIIATCYTC	1066	F	PREATPRODH	608	F	GTGANTG10	740	R	CACTFTPPCA1	793	F	RAV1AAT	713	R	OSE2ROOTNODULE	521
NTBBF1ARROLB	584	F	ACGTABREMOTIFA2OSEM	696	R	RAV1AAT	763	R	DOFCOREZM	578	F	WBOXNTERF3	598	F	POLLEN1LELAT52	616	F	GTGANTG10	798	R	MYCATRD22	671	F	GATABOX	618	F	MYCCONSENSUSAT	921	R	EBOXBNNAPA	783	R	SORLIP2AT	1067	F	CBFHV	618	R	CAATBOX1	743	F	CACTFTPPCA1	813	F	RAV1AAT	716	R	DOFCOREZM	523
DOFCOREZM	585	R	ABREATCONSENSUS	696	R	CAATBOX1	768	F	WBOXHVISO1	580	R	SORLIP1AT	605	F	GT1CONSENSUS	617	F	MYBST1	837	F	MYCCONSENSUSAT	671	F	CACTFTPPCA1	621	R	ABRELATERD1	921	R	MYCCONSENSUSAT	783	R	SITEIIATCYTC	1068	R	EBOXBNNAPA	641	R	ARR1AT	744	R	PRECONSCRHSP70A	828	R	MYBCORE	722	F	INRNTPSADB	534
TAAAGSTKST1	585	R	SORLIP1AT	696	F	POLLEN1LELAT52	775	F	WBOXNTERF3	580	R	CACTFTPPCA1	607	F	SP8BFIBSP8BIB	620	R	GATABOX	838	F	RAV1AAT	675	R	CACTFTPPCA1	631	R	CACGTGMOTIF	921	F	MYCATERD1	783	R	SORLIP2AT	1068	R	MYCATRD22	641	R	CACTFTPPCA1	749	R	WBOXHVISO1	829	R	RAV1AAT	723	R	POLLEN1LELAT52	539
ROOTMOTIFTAPOX1	596	R	ABRELATERD1	698	R	GT1CONSENSUS	776	F	WRKY71OS	581	R	CAATBOX1	616	R	CACTFTPPCA1	623	R	WBOXHVISO1	843	R	GATABOX	685	F	CACTFTPPCA1	634	R	EBOXBNNAPA	921	F	EBOXBNNAPA	783	F	ABADESI2	1076	F	DPBFCOREDCDC3	641	R	CAATBOX1	753	R	WBOXNTERF3	829	R	DOFCOREZM	728	R	CACTFTPPCA1	563
ROOTMOTIFTAPOX1	597	F	ACGTATERD1	699	R	GT1GMSCAM4	776	F	GTGANTG10	591	F	SORLIP1AT	619	F	CACTFTPPCA1	626	R	WBOXNTERF3	843	R	GTGANTG10	696	F	ARR1AT	642	F	MYCCONSENSUSAT	921	F	MYCATRD22	783	F	CGCGBOXAT	1078	R	MYCCONSENSUSAT	641	R	CAATBOX1	761	R	WRKY71OS	830	R	ABRECE1HVA22	740	F	CACTFTPPCA1	566
CPBCSPOR	609	R	ACGTATERD1	699	F	PREATPRODH	782	F	SURECOREATSULTR11	607	R	POLLEN1LELAT52	631	R	CACTFTPPCA1	629	R	WBOXATNPR1	844	R	POLLEN2LELAT52	700	F	CACTFTPPCA1	646	F	ACGTATERD1	922	R	MYCCONSENSUSAT	783	F	ABRERATCAL	1078	R	EBOXBNNAPA	641	F	GTGANTG10	769	F	DOFCOREZM	843	R	SORLIP1AT	741	F	MYBCOREATCYCB1	578
ROOTMOTIFTAPOX1	611	R	CGCGBOXAT	711	R	GT1CONSENSUS	789	R	NODCON2GM	609	F	NODCON2GM	634	F	CURECORECR	630	R	WRKY71OS	844	R	CACTFTPPCA1	707	F	CACTFTPPCA1	658	R	RHERPATEXPA7	922	R	EBOXBNNAPA	785	R	CGCGBOXAT	1078	F	MYCCONSENSUSAT	641	F	DOFCOREZM	773	F	TAAAGSTKST1	843	R	GT1CONSENSUS	751	R	MYBPZM	586
ROOTMOTIFTAPOX1	612	F	ABRERATCAL	711	R	CAATBOX1	794	F	OSE2ROOTNODULE	609	F	OSE2ROOTNODULE	634	F	CURECORECR	630	F	DOFCOREZM	855	R	MYBPLANT	718	F	CACTFTPPCA1	665	R	ABRELATERD1	922	F	MYCATRD22	785	R	SORLIP1AT	1082	R	MYCATERD1	641	F	SV40COREENHAN	805	R	GT1CONSENSUS	844	R	GT1GMSCAM4	751	R	CARGATCONSENSUS	594
TATABOXOSPAL	613	F	CGCGBOXAT	711	F	WBOXNTERF3	798	R	DOFCOREZM	611	R	DOFCOREZM	636	R	CACTFTPPCA1	631	F	GATABOX	860	F	REALPHALGLHCB21	718	F	EBOXBNNAPA	670	R	ACGTATERD1	922	F	MYCCONSENSUSAT	785	R	CGCGBOXAT	1085	R	MYBPZM	653	R	SORLIP5AT	819	R	IBOXCORE	845	R	GT1CONSENSUS	752	R	CARGATCONSENSUS	594
GT1CONSENSUS	632	F	DPBFCOREDCDC3	712	R	WRKY71OS	799	R	ARR1AT	614	F	POLLEN1LELAT52	637	R	CACTFTPPCA1	634	F	GT1CONSENSUS	860	F	BOXLCOREDCPAL	719	F	CATATGGMSAUR	670	R	GTGANTG10	924	F	EBOXBNNAPA	785	F	CGCGBOXAT	1085	F	DOFCOREZM	675	R	INRNTPSADB	819	F	GATABOX	846	R	WBBOXPCWRKY1	770	F	ROOTMOTIFTAPOX1	597
CPBCSPOR	654	R	ARFAT	728	R	WRKY71OS	803	F	GATABOX	622	R	NODCON2GM	640	F	EBOXBNNAPA	641	R	IBOXCORE	860	F	MYBPZM	720	F	MYCCONSENSUSAT	670	R	WRKY71OS	925	F	MYCCONSENSUSAT	785	F	CGCGBOXAT	1087	R	POLLEN1LELAT52	677	R	GTGANTG10	820	R	GT1CORE	859	R	WBOXATNPR1	771	F	MYBCORE	611
ROOTMOTIFTAPOX1	656	R	SEBFCONSSTPR10A	728	R	WBOXNTERF3	803	F	NODCON2GM	649	R	OSE2ROOTNODULE	640	F	MYCCONSENSUSAT	641	R	TAAAGSTKST1	862	F	GTGANTG10	727	F	EBOXBNNAPA	670	F	WBOXNTERF3	925	F	MYCATERD1	785	F	CGCGBOXAT	1087	F	CBFHV	684	F	CACTFTPPCA1	821	F	PRECONSCRHSP70A	861	R	WBOXHVISO1	772	F	MYB2CONSENSUSAT	611
ROOTMOTIFTAPOX1	657	F	SURECOREATSULTR11	728	F	ABRERATCAL	806	R	OSE2ROOTNODULE	649	R	CACTFTPPCA1	652	F	EBOXBNNAPA	641	F	DOFCOREZM	863	F	WBOXHVISO1	728	F	CATATGGMSAUR	670	F	CACTFTPPCA1	932	R	GTGANTG10	788	F	CURECORECR	1103	R	CGACGOSAMY3	686	F	DOFCOREZM	831	F	CAATBOX1	867	R	WRKY71OS	772	F	MYBCOREATCYCB1	612
POLASIG3	659	R	WBOXNTERF3	763	R	ABRELATERD1	807	R	SEF4MOTIFGM7S	660	R	NTBBF1ARROLB	653	F	MYCCONSENSUSAT	641	F	NODCON1GM	863	F	WRKY71OS	728	F	MYCCONSENSUSAT	670	F	GCCCORE	938	R	ARR1AT	789	F	CURECORECR	1103	F	HEXAMERATH4	689	R	SURECOREATSULTR11	839	R	CACTFTPPCA1	872	R	WBOXNTERF3	772	F	SURECOREATSULTR11	616
CAATBOX1	662	R	WBOXNTCHN48	763	R	T/GBOXATPIN2	807	R	ARR1AT	664	R	DOFCOREZM	654	R	CACTFTPPCA1	652	F	OSE1ROOTNODULE	863	F	WBOXNTERF3	728	F	RYREPEATBNNAPA	684	F	CACTFTPPCA1	955	F	ARFAT	797	R	POLLEN1LELAT52	1114	F	CGACGOSAMY3	689	F	SEBFCONSSTPR10A	843	F	GATABOX	876	F	CCAATBOX1	777	F	NODCON2GM	645
ARR1AT	664	F	WRKY71OS	764	R	ACGTATERD1	808	R	NODCON2GM	671	R	TAAAGSTKST1	654	R	BP5OSWX	678	F	ROOTMOTIFTAPOX1	871	F	BOXLCOREDCPAL	733	R	RAV1AAT	688	F	CACTFTPPCA1	961	F	SEBFCONSSTPR10A	797	R	ARR1AT	1117	R	MYBCORE	692	F	BIHD1OS	844	F	LTRECOREATCOR15	880	R	CAATBOX1	778	F	OSE2ROOTNODULE	645
RAV1AAT	681	R	PRECONSCRHSP70A	768	F	ACGTATERD1	808	F	OSE2ROOTNODULE	671	R	BP5OSWX	668	F	T/GBOXATPIN2	679	F	TATABOX3	872	F	MYB1AT	736	R	CACTFTPPCA1	691	F	PREATPRODH	962	F	SURECOREATSULTR11	797	F	MYBCORE	1124	F	RAV1AAT	696	R	WRKY71OS	845	R	DOFCOREZM	885	F	HDZIP2ATATHB2	787	R	PYRIMIDINEBOXOSRAMY1A	654
GATABOX	685	F	ARR1AT	769	F	GATABOX	828	F	ARR1AT	677	F	T/GBOXATPIN2	669	F	ABRERATCAL	679	F	ARR1AT	876	R	GT1CORE	737	F	CARGCW8GAT	696	R	CAATBOX1	966	R	CACTFTPPCA1	817	R	MYBPZM	1125	R	DPBFCOREDCDC3	703	R	GTGANTG10	846	R	CACTFTPPCA1	887	R	POLASIG3	789	R	DOFCOREZM	655
GATABOX	687	R	CAATBOX1	771	R	CACTFTPPCA1	832	F	ARR1AT	685	R	ABRERATCAL	669	F	ACGTATERD1	680	R	CAATBOX1	879	F	TAAAGSTKST1	740	F	CARGCW8GAT	696	F	ARR1AT	971	F	GTGANTG10	818	F	GT1CONSENSUS	1140	R	DOFCOREZM	714	R	DOFCOREZM	856	R	TAAAGSTKST1	898	F	DOFCOREZM	797	F	POLASIG3	663
NODCON1GM	688	R	SORLIP1AT	774	F	GATABOX	835	R	SEF4MOTIFGM7S	692	R	ACGTATERD1	670	R	RHERPATEXPA7	680	R	S1FBOXSORPS1L21	881	F	DOFCOREZM	741	F	POLASIG1	698	R	CAATBOX1	973	R	ARR1AT	821	R	CCAATBOX1	1144	F	WBOXATNPR1	724	F	PALBOXAPC	861	F	DOFCOREZM	899	F	CAATBOX1	826	R	RAV1AAT	673
OSE1ROOTNODULE	688	R	CACTFTPPCA1	776	F	GTGANTG10	837	R	ARR1AT	698	F	ABRELATERD1	670	F	ABRELATERD1	680	F	RAV1AAT	889	R	CACTFTPPCA1	749	R	CPBCSPOR	700	F	SORLIP1AT	994	F	EECCRCAH1	828	R	CAATBOX1	1145	F	BIHD1OS	725	R	CACTFTPPCA1	867	F	LTRE1HVBLT49	904	F	CPBCSPOR	838	F	-300ELEMENT	678
DOFCOREZM	690	R	SORLIP1AT	815	F	CACTFTPPCA1	838	F	CAATBOX1	700	R	ACGTATERD1	670	F	ACGTATERD1	680	F	RAV1AAT	892	R	GT1CONSENSUS	755	R	PREATPRODH	713	F	DRE2COREZMRAB17	997	F	GT1CONSENSUS	828	F	ROOTMOTIFTAPOX1	1146	R	WRKY71OS	725	F	SEF3MOTIFGM	876	F	DOFCOREZM	907	F	DOFCOREZM	844	R	GT1CONSENSUS	679
GT1CONSENSUS	691	R	DRECRTCOREAT	822	F	INRNTPSADB	842	F	SORLIP1AT	717	F	UPRMOTIFIIAT	671	R	BS1EGCCR	688	R	NAPINMOTIFBN	906	R	P1BS	783	R	GATABOX	727	F	DRECRTCOREAT	997	F	ARR1AT	831	R	GATABOX	1148	R	CACTFTPPCA1	734	F	GT1CONSENSUS	888	R	RAV1AAT	924	F	RAV1AAT	851	R	GT1GMSCAM4	679
DOFCOREZM	700	F	CBFHV	822	F	GT1CONSENSUS	845	R	CACTFTPPCA1	719	F	CAREOSREP1	678	R	GATABOX	693	R	BOXLCOREDCPAL	935	F	P1BS	783	F	GTGANTG10	734	F	CBFHV	997	F	MYBCORE	852	F	GATABOX	1156	F	GTGANTG10	741	R	E2F1OSPCNA	889	R	MYBCORE	927	R	POLASIG3	857	R	DOFCOREZM	682
-300ELEMENT	712	R	LTRECOREATCOR15	823	F	POLLEN1LELAT52	847	R	GATABOX	727	F	REALPHALGLHCB21	681	R	GATABOX	697	R	ROOTMOTIFTAPOX1	944	R	INRNTPSADB	798	R	CACTFTPPCA1	741	F	LTRECOREATCOR15	998	F	RAV1AAT	853	R	GATABOX	1160	R	CACTFTPPCA1	742	F	E2FANTRNR	889	F	HEXAMERATH4	930	F	POLASIG3	860	R	CPBCSPOR	686
TBOXATGAPB	718	R	ASF1MOTIFCAMV	837	R	5659BOXLELAT5659	853	F	NODCON2GM	732	R	MYBATRD22	682	R	ROOTMOTIFTAPOX1	712	R	ROOTMOTIFTAPOX1	945	F	CACTFTPPCA1	800	R	PREATPRODH	742	F	ANAERO2CONSENSUS	1005	R	SORLIP1AT	857	R	DOFCOREZM	1179	R	GATABOX	745	R	E2FCONSENSUS	889	F	CGACGOSAMY3	931	R	PYRIMIDINEBOXOSRAMY1A	869	F	CACTFTPPCA1	690
DOFCOREZM	719	F	WBOXATNPR1	838	R	CAATBOX1	856	R	OSE2ROOTNODULE	732	R	MYB1AT	682	R	PRECONSCRHSP70A	719	R	TAAAGSTKST1	949	F	GTGANTG10	801	F	POLASIG3	748	F	RYREPEATLEGUMINBOX	1014	F	NODCON1GM	862	R	TAAAGSTKST1	1179	R	SORLIP1AT	757	R	RAV1AAT	896	F	GATABOX	938	F	DOFCOREZM	870	R	CAATBOX1	700
TATABOX2	737	R	WRKY71OS	838	R	GTGANTG10	859	F	RAV1AAT	738	F	MYBPLANT	684	R	GT1CONSENSUS	721	F	DOFCOREZM	950	F	CURECORECR	807	R	SP8BFIBSP8BIB	751	R	RYREPEATBNNAPA	1014	F	OSE1ROOTNODULE	862	R	EECCRCAH1	1201	R	RAV1AAT	775	R	CAATBOX1	899	F	GT1CONSENSUS	938	F	NODCON2GM	879	R	PYRIMIDINEBOXHVEPB1	728
NTBBF1ARROLB	742	R	2SSEEDPROTBANAPA	840	F	CAATBOX1	864	F	CAATBOX1	741	F	TATCCAYMOTIFOSRAMY3D	689	R	GT1GMSCAM4	721	F	ROOTMOTIFTAPOX1	963	F	CURECORECR	807	F	CACTFTPPCA1	754	R	LTRECOREATCOR15	1021	F	DOFCOREZM	864	R	CAREOSREP1	1202	F	BIHD1OS	784	F	ARR1AT	900	R	IBOXCORE	938	F	OSE2ROOTNODULE	879	R	GT1CONSENSUS	729
TAAAGSTKST1	742	F	CANBNNAPA	840	F	SEF4MOTIFGM7S	866	F	GT1CONSENSUS	743	R	TATCCACHVAL21	689	R	MYB2CONSENSUSAT	729	R	CAATBOX1	965	R	CGCGBOXAT	809	R	POLLEN1LELAT52	784	R	INTRONLOWER	1037	R	TAAAGSTKST1	864	R	NODCON2GM	1205	F	WRKY71OS	785	R	S1FBOXSORPS1L21	904	F	TAAAGSTKST1	940	F	SURECOREATSULTR11	908	R	GT1GMSCAM4	729
DOFCOREZM	743	F	ABRELATERD1	844	R	EECCRCAH1	872	R	IBOXCORE	744	R	SV40COREENHAN	689	F	MYBCOREATCYCB1	729	R	SV40COREENHAN	986	R	CGCGBOXAT	809	F	POLASIG1	792	R	RYREPEATBNNAPA	1039	R	POLASIG1	865	R	OSE2ROOTNODULE	1205	F	ARR1AT	805	F	MYBCORE	908	R	DOFCOREZM	941	F	MYB2CONSENSUSAT	912	R	GT1CONSENSUS	730
WBBOXPCWRKY1	747	F	ACGTATERD1	845	R	GT1CONSENSUS	872	F	GATABOX	745	R	TATCCAOSAMY	690	R	MYBCORE	729	F	NRRBNEXTA	988	R	CGCGBOXAT	811	R	CAATBOX1	795	R	PALBOXAPC	1047	F	TATABOX5	866	F	-300ELEMENT	1207	R	ARR1AT	810	F	AMYBOX1	908	F	POLLEN1LELAT52	943	F	MYBCOREATCYCB1	912	R	TATABOX5	738
WBOXATNPR1	748	F	ACGTATERD1	845	F	ARR1AT	875	R	DOFCOREZM	754	R	MYBST1	691	F	IBOXCORE	732	R	CACTFTPPCA1	991	F	CGCGBOXAT	811	F	SORLIP1AT	802	F	RHERPATEXPA7	1057	F	CURECORECR	872	R	DOFCOREZM	1207	R	ARR1AT	821	R	GARE1OSREP1	908	F	DOFCOREZM	946	F	MYBCORE	912	F	POLASIG3	739
WBOXHVISO1	749	F	CGACGOSAMY3	846	R	CACTFTPPCA1	884	F	GT1CONSENSUS	755	R	GATABOX	692	F	SREATMSD	732	F	CACTFTPPCA1	994	F	ACGTATERD1	825	R	OPAQUE2ZMB32	803	R	WBOXHVISO1	1070	R	CURECORECR	872	F	GT1CONSENSUS	1208	R	XYLAT	830	R	SITEIIATCYTC	922	R	MYBPZM	966	F	IBOXCORE	915	R	CAATBOX1	752
WRKY71OS	749	F	GTGANTG10	872	R	DOFCOREZM	886	R	INRNTPSADB	764	R	CACTFTPPCA1	695	R	GATABOX	733	R	BOXIINTPATPB	998	F	ACGTATERD1	825	F	GT1CONSENSUS	816	R	WBOXNTERF3	1070	R	CAATBOX1	878	R	GT1GMSCAM4	1208	R	DOFCOREZM	832	R	SORLIP2AT	922	R	INTRONLOWER	970	R	SREATMSD	915	F	CCAATBOX1	752
WBOXNTERF3	749	F	CACTFTPPCA1	885	F	RHERPATEXPA7	896	R	REALPHALGLHCB21	780	F	GATABOX	700	R	MYBST1	733	R	POLLEN1LELAT52	1000	F	CACTFTPPCA1	858	F	IBOXCORE	817	R	WRKY71OS	1071	R	CCAATBOX1	878	R	POLASIG3	1214	R	CURECORECR	836	R	ARFAT	942	R	DPBFCOREDCDC3	977	F	GATABOX	916	R	WBBOXPCWRKY1	757
TBOXATGAPB	751	F	GTGANTG10	888	R	GTGANTG10	898	F	ARR1AT	793	R	MYBST1	700	R	AMYBOX2	733	F	DOFCOREZM	1002	F	CACTFTPPCA1	867	F	GATABOX	818	R	CGACGOSAMY3	1095	F	GTGANTG10	882	F	TATABOX5	1215	F	CURECORECR	836	F	SEBFCONSSTPR10A	942	R	EBOXBNNAPA	978	R	MYBST1	916	R	WBOXHVISO1	757
DOFCOREZM	752	R	EBOXBNNAPA	896	R	GATABOX	905	R	ANAERO3CONSENSUS	795	F	MYBPZM	705	F	TATCCAYMOTIFOSRAMY3D	733	F	CACTFTPPCA1	1008	R	CARGCW8GAT	869	R	GATABOX	824	F	CGCGBOXAT	1097	R	NTBBF1ARROLB	897	F	CAATBOX1	1225	F	CACTFTPPCA1	837	F	SURECOREATSULTR11	942	F	MYCCONSENSUSAT	978	R	GATABOX	928	R	WBOXNTERF3	757
WBBOXPCWRKY1	753	F	MYCCONSENSUSAT	896	R	5659BOXLELAT5659	910	F	GTGANTG10	798	R	SEF3MOTIFGM	707	F	TATCCAOSAMY	733	F	GTGANTG10	1009	F	CARGCW8GAT	869	F	GTGANTG10	831	F	CGCGBOXAT	1097	F	DOFCOREZM	898	R	DOFCOREZM	1233	F	SEBFCONSSTPR10A	839	F	PRECONSCRHSP70A	943	R	MYCATERD1	978	R	MYBPZM	937	R	WBOXATNPR1	758
ELRECOREPCRP1	754	F	MYB2CONSENSUSAT	896	R	CAATBOX1	913	R	NODCON1GM	802	R	ARR1AT	723	R	CACTFTPPCA1	743	R	ARR1AT	1012	R	DOFCOREZM	875	F	CACTFTPPCA1	838	F	OCTAMOTIF2	1098	F	TAAAGSTKST1	898	R	POLLEN1LELAT52	1238	F	BIHD1OS	840	F	RYREPEATBNNAPA	950	F	EBOXBNNAPA	978	F	MYBCOREATCYCB1	946	F	WRKY71OS	758
WBOXATNPR1	754	F	EBOXBNNAPA	896	F	GTGANTG10	916	F	OSE1ROOTNODULE	802	R	POLASIG3	738	R	SORLIP1AT	749	F	MYBCORE	1015	R	CACTFTPPCA1	881	R	GATABOX	841	R	DRECRTCOREAT	1107	F	POLASIG1	899	R	ROOTMOTIFTAPOX1	1241	R	WRKY71OS	841	R	WBOXNTCHN48	968	F	MYCATRD22	978	F	CACTFTPPCA1	959	F	TATABOX5	762
WRKY71OS	755	F	MYBCORE	896	F	SEF4MOTIFGM7S	941	F	DOFCOREZM	804	R	ARR1AT	747	F	EBOXBNNAPA	751	R	MYB2CONSENSUSAT	1015	F	EECCRCAH1	882	R	CACTFTPPCA1	850	F	CBFHV	1107	F	MARTBOX	900	F	ROOTMOTIFTAPOX1	1242	F	GTGANTG10	842	R	WRKY71OS	969	F	MYCCONSENSUSAT	978	F	CACTFTPPCA1	962	F	CACTFTPPCA1	781
WBOXNTERF3	755	F	MYCCONSENSUSAT	896	F	CCA1ATLHCB1	949	R	POLLEN1LELAT52	805	R	POLASIG1	750	R	MYCCONSENSUSAT	751	R	MYBCOREATCYCB1	1016	F	ARR1AT	885	R	BOXCPSAS1	852	F	LTRECOREATCOR15	1108	F	TATABOX5	900	F	-10PEHVPSBD	1243	F	RHERPATEXPA7	842	F	WBOXNTERF3	969	F	ABRERATCAL	984	F	POLLEN1LELAT52	985	F	SORLIP1AT	788
ARR1AT	761	R	SEF3MOTIFGM	909	F	ARR1AT	949	F	CACTFTPPCA1	812	F	TATABOX5	751	F	EBOXBNNAPA	751	F	SURE1STPAT21	1030	R	CAATBOX1	888	F	CAATBOX1	876	R	PRECONSCRHSP70A	1108	F	RAV1AAT	917	F	SITEIIATCYTC	1249	R	GATABOX	853	F	BOXLCOREDCPAL	971	F	CGCGBOXAT	985	R	EECCRCAH1	986	R	DOFCOREZM	802
ANAERO1CONSENSUS	783	F	CACTFTPPCA1	913	F	SEF4MOTIFGM7S	951	F	DPBFCOREDCDC3	818	R	ARR1AT	759	F	MYCCONSENSUSAT	751	F	POLLEN1LELAT52	1031	R	S1FBOXSORPS1L21	890	F	CACTFTPPCA1	881	R	CGACGOSAMY3	1109	F	QELEMENTZMZM13	929	F	SORLIP2AT	1249	R	GT1CONSENSUS	853	F	MYBPZM	972	F	CGCGBOXAT	985	F	DOFCOREZM	1002	F	CAATBOX1	806
DOFCOREZM	788	F	DOFCOREZM	920	R	SEF4MOTIFGM7S	962	F	BIHD1OS	822	F	EECCRCAH1	760	F	CACTFTPPCA1	751	F	BOXIINTPATPB	1032	R	CURECORECR	893	R	GTGANTG10	882	F	CBFHV	1116	F	WBOXNTERF3	930	R	CACTFTPPCA1	1253	F	IBOXCORE	853	F	CTRMCAMV35S	980	R	DRE2COREZMRAB17	1001	F	NODCON2GM	1003	R	ARR1AT	816
POLLEN1LELAT52	790	F	MYB1AT	926	F	CAATBOX1	972	F	WBOXATNPR1	823	R	GT1CONSENSUS	761	R	MYB2CONSENSUSAT	758	R	WBOXHVISO1	1050	R	ACGTOSGLUB1	893	F	WBOXHVISO1	883	F	RAV1AAT	1121	F	WBOXNTCHN48	930	R	CACTFTPPCA1	1265	F	POLLEN1LELAT52	875	F	SURECOREATSULTR11	985	F	DRECRTCOREAT	1001	F	OSE2ROOTNODULE	1003	R	EBOXBNNAPA	832
CACTFTPPCA1	795	F	CAATBOX1	931	R	ERELEE4	984	R	WRKY71OS	823	R	CURECORECR	773	R	MYBCOREATCYCB1	758	R	WBOXNTERF3	1050	R	CURECORECR	893	F	WRKY71OS	883	F	DPBFCOREDCDC3	1123	F	WRKY71OS	931	R	CARGCW8GAT	1267	R	GT1CONSENSUS	876	F	MYBCOREATCYCB1	990	R	CBFHV	1001	F	GT1CONSENSUS	1008	F	CATATGGMSAUR	832
DOFCOREZM	797	R	CCAATBOX1	931	R	TATABOX2	999	R	BIHD1OS	837	R	CURECORECR	773	F	MYBCORE	758	F	WRKY71OS	1051	R	ACGTATERD1	895	R	WBOXNTERF3	883	F	EECCRCAH1	1160	R	CCAATBOX1	936	F	CARGCW8GAT	1267	F	GT1GMSCAM4	876	F	MYBCOREATCYCB1	999	R	LTRECOREATCOR15	1002	F	CAATBOX1	1023	R	MYCCONSENSUSAT	832
CAATBOX1	811	F	PRECONSCRHSP70A	957	F	SP8BFIBSP8BIB	1004	F	WRKY71OS	837	F	CACTFTPPCA1	774	F	MYBCOREATCYCB1	765	F	CACTFTPPCA1	1059	F	ABRELATERD1	895	F	EECCRCAH1	884	F	CAREOSREP1	1161	F	CAATBOX1	937	F	DOFCOREZM	1279	F	CAATBOX1	885	F	WBBOXPCWRKY1	1002	F	PRECONSCRHSP70A	1002	F	ARR1AT	1025	F	EBOXBNNAPA	832
SP8BFIBSP8BIB	812	R	HEXAMERATH4	958	R	CACTFTPPCA1	1004	F	RHERPATEXPA7	843	F	DOFCOREZM	776	R	SORLIP2AT	768	R	GATABOX	1062	R	ACGTATERD1	895	F	HSELIKENTGLN2	896	R	GTGANTG10	1165	R	ARR1AT	938	R	ROOTMOTIFTAPOX1	1285	F	ARR1AT	886	R	ELRECOREPCRP1	1003	F	CGACGOSAMY3	1003	F	DOFCOREZM	1030	R	CATATGGMSAUR	832
CACTFTPPCA1	815	R	CGACGOSAMY3	958	F	SEF4MOTIFGM7S	1013	R	SITEIIATCYTC	874	F	CACTFTPPCA1	781	R	INTRONLOWER	771	R	INRNTPSADB	1065	F	RAV1AAT	898	R	HSELIKENTGLN2	896	F	CAREOSREP1	1168	F	DRE2COREZMRAB17	943	F	GT1CONSENSUS	1288	R	CAREOSREP1	893	R	WBOXATNPR1	1003	F	AMYBOX2	1011	R	POLLEN1LELAT52	1031	R	MYCCONSENSUSAT	832
CURECORECR	816	R	ARR1AT	976	R	CARGCW8GAT	1022	R	LTRECOREATCOR15	884	F	BOXCPSAS1	782	R	POLLEN1LELAT52	779	F	GT1CONSENSUS	1068	R	RAV1AAT	901	R	EECCRCAH1	897	R	CAREOSREP1	1198	R	DRECRTCOREAT	943	F	IBOXCORE	1289	R	GT1CONSENSUS	903	R	WRKY71OS	1004	F	TATCCAYMOTIFOSRAMY3D	1011	R	EBOXBNNAPA	1040	R	MYBCORE	839
CURECORECR	816	F	PRECONSCRHSP70A	977	R	CARGCW8GAT	1022	F	PRECONSCRHSP70A	884	F	SURECOREATSULTR11	789	F	DPBFCOREDCDC3	784	F	GT1CONSENSUS	1069	R	BIHD1OS	920	R	EECCRCAH1	898	F	RAV1AAT	1202	R	CBFHV	943	F	GATABOX	1290	R	POLLEN1LELAT52	905	R	WBOXNTERF3	1004	F	TATCCAOSAMY	1012	R	DPBFCOREDCDC3	1040	R	RAV1AAT	839
SP8BFIBSP8BIB	823	F	CBFHV	977	F	CAATBOX1	1028	R	HEXAMERATH4	885	R	ACGTATERD1	792	R	EBOXBNNAPA	785	R	DOFCOREZM	1083	F	WRKY71OS	920	F	ARR1AT	906	F	ABRERATCAL	1210	F	LTRECOREATCOR15	944	F	SV40COREENHAN	1305	R	ANAERO1CONSENSUS	913	F	ARR1AT	1013	R	P1BS	1013	R	MYCCONSENSUSAT	1040	R	DOFCOREZM	853
CACTFTPPCA1	823	F	HEXAMERATH4	979	R	GTGANTG10	1031	F	CGACGOSAMY3	885	F	ACGTATERD1	792	F	MYCCONSENSUSAT	785	R	BIHD1OS	1101	R	CAATBOX1	923	F	MYBPLANT	913	R	CGCGBOXAT	1211	R	NODCON1GM	951	R	NRRBNEXTA	1307	R	DOFCOREZM	923	F	CBFHV	1014	F	MYBST1	1013	F	EBOXBNNAPA	1040	F	RAV1AAT	875
CACTFTPPCA1	831	R	CGACGOSAMY3	979	F	GT1CONSENSUS	1037	R	GTGANTG10	905	F	HEXAMERATH4	798	F	EBOXBNNAPA	785	F	WRKY71OS	1101	F	ARR1AT	924	R	EBOXBNNAPA	928	R	CGCGBOXAT	1211	F	OSE1ROOTNODULE	951	R	CACTFTPPCA1	1310	F	POLLEN1LELAT52	925	F	CGACGOSAMY3	1016	F	P1BS	1013	F	MYCCONSENSUSAT	1040	F	NODCON2GM	888
CURECORECR	832	R	CANBNNAPA	984	R	GT1CONSENSUS	1049	R	WRKY71OS	906	F	CGACGOSAMY3	799	R	RAV1BAT	785	F	MYBCOREATCYCB1	1106	R	NODCON1GM	925	R	MYCCONSENSUSAT	928	R	GCCCORE	1225	R	DOFCOREZM	953	R	GATABOX	1313	R	CAATBOX1	929	R	DOFCOREZM	1024	R	GATABOX	1014	F	CACTFTPPCA1	1042	R	OSE2ROOTNODULE	888
CURECORECR	832	F	HEXAMERATH4	994	F	GT1GMSCAM4	1049	R	WBOXNTERF3	906	F	CRTDREHVCBF2	800	R	MYCCONSENSUSAT	785	F	EECCRCAH1	1118	R	OSE1ROOTNODULE	925	R	EBOXBNNAPA	928	F	EBOXBNNAPA	1230	R	RYREPEATVFLEB4	965	R	GTGANTG10	1325	F	CAATBOX1	937	R	MYB1AT	1032	F	EBOXBNNAPA	1020	R	GAREAT	1046	F	MYBCORE	894
ACGTABOX	833	R	CGACGOSAMY3	995	R	POLLEN1LELAT52	1051	R	INRNTPSADB	920	F	CBFHV	800	R	WBOXNTCHN48	788	F	ARR1AT	1121	R	DOFCOREZM	927	R	MYCCONSENSUSAT	928	F	MYBCORE	1230	R	RYREPEATLEGUMINBOX	965	F	CGCGBOXAT	1330	R	MYBPLANT	940	R	POLLEN1LELAT52	1039	F	MYCCONSENSUSAT	1020	R	GATABOX	1062	F	RAV1AAT	895
ACGTABOX	833	F	LTRECOREATCOR15	996	R	TATABOXOSPAL	1055	R	ERELEE4	923	F	CRTDREHVCBF2	800	F	WRKY71OS	789	F	SORLIP2AT	1126	F	POLLEN1LELAT52	928	R	CACTFTPPCA1	928	F	MYCCONSENSUSAT	1230	R	RYREPEATVFLEB4	965	F	CGCGBOXAT	1330	F	GTGANTG10	945	F	MYBCOREATCYCB1	1050	R	EBOXBNNAPA	1020	F	GATABOX	1064	R	RAV1AAT	900
ACGTATERD1	834	R	DRE2COREZMRAB17	996	R	POLLEN1LELAT52	1070	R	SITEIIATCYTC	937	R	CBFHV	800	F	WBOXNTERF3	789	F	SORLIP1AT	1128	F	MYB1AT	942	F	CACTFTPPCA1	943	R	EBOXBNNAPA	1230	F	RYREPEATGMGY2	965	F	CGACGOSAMY3	1333	R	DOFCOREZM	949	F	MYBCOREATCYCB1	1055	R	MYCCONSENSUSAT	1020	F	SORLIP1AT	1071	F	EBOXBNNAPA	912
ACGTATERD1	834	F	DRECRTCOREAT	996	R	POLLEN1LELAT52	1075	F	SORLIP2AT	937	R	CGACGOSAMY3	802	F	CGCGBOXAT	801	R	REBETALGLHCB21	1133	F	INRNTPSADB	949	F	CACTFTPPCA1	946	R	MYCCONSENSUSAT	1230	F	RYREPEATBNNAPA	965	F	CBFHV	1334	R	NODCON2GM	962	R	WBBOXPCWRKY1	1058	F	ARE1	1030	F	RAV1AAT	1088	F	MYCCONSENSUSAT	912
CURECORECR	836	R	CBFHV	996	R	POLASIG1	1089	R	CGCGBOXAT	950	R	CGACGOSAMY3	805	F	CGCGBOXAT	801	F	SREATMSD	1134	R	SEF4MOTIFGM7S	952	F	CURECORECR	947	R	MYB2CONSENSUSAT	1230	F	RYREPEATLEGUMINBOX	966	R	ARR1AT	1336	F	OSE2ROOTNODULE	962	R	ELRECOREPCRP1	1059	F	SEBFCONSSTPR10A	1031	R	CACTFTPPCA1	1091	F	EBOXBNNAPA	912
CURECORECR	836	F	MYBCOREATCYCB1	1014	F	CAATBOX1	1092	R	CGCGBOXAT	950	F	GTGANTG10	821	F	CBFHV	809	F	MYBST1	1134	F	ROOTMOTIFTAPOX1	958	R	CURECORECR	947	F	ANAERO2CONSENSUS	1264	F	RYREPEATGMGY2	966	R	CAATBOX1	1338	R	CGCGBOXAT	970	R	WBOXATNPR1	1059	F	GTGANTG10	1031	F	CACTFTPPCA1	1097	R	MYCCONSENSUSAT	912
CACTFTPPCA1	837	F	SV40COREENHAN	1040	F	CCAATBOX1	1092	R	CGCGBOXAT	956	R	WBOXHVISO1	822	F	CGACGOSAMY3	811	F	GATABOX	1135	F	-300ELEMENT	962	F	SORLREP3AT	952	F	CAREOSREP1	1270	R	RYREPEATBNNAPA	967	R	RYREPEATLEGUMINBOX	1346	R	ABRERATCAL	970	R	WRKY71OS	1060	F	BIHD1OS	1032	R	GTGANTG10	1098	F	CACTFTPPCA1	914
2SSEEDPROTBANAPA	843	F	INRNTPSADB	1042	R	GT1CONSENSUS	1095	F	CGCGBOXAT	956	F	WRKY71OS	822	F	DRECRTCOREAT	815	F	GT1CONSENSUS	1135	F	DOFCOREZM	965	F	SORLREP3AT	955	R	EECCRCAH1	1270	F	RYREPEATLEGUMINBOX	969	F	RYREPEATGMGY2	1346	R	CGCGBOXAT	970	F	WBOXNTERF3	1060	F	WRKY71OS	1032	F	BIHD1OS	1099	R	EECCRCAH1	917
CANBNNAPA	843	F	ARR1AT	1042	F	CAATBOX1	1099	R	E2FCONSENSUS	958	R	WBOXNTERF3	822	F	CBFHV	815	F	IBOXCORE	1135	F	CACTFTPPCA1	967	R	NAPINMOTIFBN	960	F	SORLIP5AT	1277	R	RYREPEATBNNAPA	969	F	RYREPEATBNNAPA	1347	R	CACTFTPPCA1	982	F	ARR1AT	1069	R	CAATBOX1	1035	F	WRKY71OS	1099	F	GT1CONSENSUS	917
SORLIP1AT	855	F	CAATBOX1	1044	R	MYBPLANT	1102	R	CGCGBOXAT	996	R	EECCRCAH1	829	R	LTRECOREATCOR15	816	F	DPBFCOREDCDC3	1142	F	GATABOX	977	R	DPBFCOREDCDC3	961	F	GTGANTG10	1278	R	CACTFTPPCA1	975	F	DOFCOREZM	1353	F	SURECOREATSULTR11	992	R	DOFCOREZM	1080	R	EBOXBNNAPA	1040	R	RAV1AAT	1104	R	ARR1AT	920
DPBFCOREDCDC3	858	F	GT1CONSENSUS	1050	F	CAATBOX1	1113	F	CGCGBOXAT	996	F	ARR1AT	832	R	CGACGOSAMY3	817	F	ABRERATCAL	1143	F	ARR1AT	981	F	EBOXBNNAPA	962	R	CACTFTPPCA1	1279	F	MYBCORE	984	R	MYBCORE	1357	R	DOFCOREZM	1002	R	MYB1AT	1088	F	MYCCONSENSUSAT	1040	R	GTGANTG10	1108	F	DOFCOREZM	937
ABRERATCAL	882	R	CAREOSREP1	1064	F	SEF4MOTIFGM7S	1115	F	GTGANTG10	1015	R	GATABOX	840	F	GCCCORE	848	F	CGCGBOXAT	1144	R	EECCRCAH1	982	F	MYCCONSENSUSAT	962	R	GATABOX	1285	R	DRE1COREZMRAB17	986	F	RAV1AAT	1357	F	PALBOXAPC	1007	F	MYB1AT	1098	F	EBOXBNNAPA	1040	F	SEF3MOTIFGM	1111	F	ARR1AT	967
DPBFCOREDCDC3	882	F	GTGANTG10	1070	R	ERELEE4	1118	R	CACTFTPPCA1	1016	F	GT1CONSENSUS	840	F	CGCGBOXAT	852	R	CGCGBOXAT	1144	F	GTGANTG10	993	R	MYCATERD1	962	R	MYBST1	1285	R	CAREOSREP1	991	R	-10PEHVPSBD	1361	R	CACTFTPPCA1	1013	F	REALPHALGLHCB21	1099	F	MYCCONSENSUSAT	1040	F	MYB2AT	1123	R	ROOTMOTIFTAPOX1	984
CACGTGMOTIF	883	R	CAATBOX1	1073	F	EECCRCAH1	1121	R	BIHD1OS	1019	R	IBOXCORE	840	F	CGCGBOXAT	852	F	CGACGOSAMY3	1147	R	GTGANTG10	1005	F	EBOXBNNAPA	962	F	REBETALGLHCB21	1285	R	BIHD1OS	1000	R	S1FSORPL21	1363	R	SEF3MOTIFGM	1022	F	EECCRCAH1	1105	R	RYREPEATBNNAPA	1051	F	MYB2CONSENSUSAT	1123	R	POLLEN1LELAT52	1001
EBOXBNNAPA	883	R	ARR1AT	1074	R	GTGANTG10	1126	R	WRKY71OS	1019	F	ROOTMOTIFTAPOX1	843	R	DOFCOREZM	870	R	ARFAT	1158	R	GATABOX	1009	F	MYCATRD22	962	F	ARR1AT	1317	F	WRKY71OS	1000	F	S1FBOXSORPS1L21	1365	R	GT1CONSENSUS	1034	R	SORLIP1AT	1112	F	NODCON2GM	1058	R	MYBCORE	1123	F	WBOXNTCHN48	1008
MYCCONSENSUSAT	883	R	INTRONLOWER	1082	R	RHERPATEXPA7	1126	F	BOXCPSAS1	1030	F	INRNTPSADB	853	F	INRNTPSADB	872	F	SURECOREATSULTR11	1158	F	ROOTMOTIFTAPOX1	1010	F	MYCCONSENSUSAT	962	F	TGTCACACMCUCUMISIN	1347	R	DPBFCOREDCDC3	1002	F	GT1CONSENSUS	1371	F	E2F1OSPCNA	1035	R	BS1EGCCR	1116	R	OSE2ROOTNODULE	1058	R	MYBCORE	1133	F	WRKY71OS	1009
ABRELATERD1	883	R	GT1CONSENSUS	1087	R	MARTBOX	1135	F	ABRERATCAL	1036	R	SURECOREATSULTR11	857	R	POLLEN1LELAT52	876	R	CACTFTPPCA1	1162	F	GT1CONSENSUS	1012	R	RAV1AAT	966	R	GTGANTG10	1348	F	CACTFTPPCA1	1003	F	ACGTTBOX	1393	R	E2FANTRNR	1035	F	DOFCOREZM	1129	R	CCAATBOX1	1071	F	RAV1AAT	1134	R	WBOXNTERF3	1009
CACGTGMOTIF	883	F	GT1CONSENSUS	1088	R	POLASIG1	1139	R	ABRELATERD1	1037	R	GTGANTG10	872	R	GTGANTG10	881	R	ABRE3HVA22	1170	R	IBOXCORE	1013	R	SORLIP2AT	982	F	BIHD1OS	1349	R	BOXLCOREDCPAL	1009	F	ACGTTBOX	1393	F	E2FCONSENSUS	1035	F	BOXCPSAS1	1139	F	CAATBOX1	1072	F	CURECORECR	1138	R	CACTFTPPCA1	1019
EBOXBNNAPA	883	F	E2FCONSENSUS	1089	F	TATABOX5	1140	F	T/GBOXATPIN2	1037	R	MYBPZM	879	R	CGCGBOXAT	884	R	CURECORECR	1171	R	GATABOX	1014	R	SV40COREENHAN	988	R	WRKY71OS	1349	F	GTGANTG10	1023	R	ACGTATERD1	1394	R	RAV1AAT	1042	F	MYB2CONSENSUSAT	1146	R	ARR1AT	1086	F	CURECORECR	1138	F	CGACGOSAMY3	1023
MYCCONSENSUSAT	883	F	ARR1AT	1112	F	GT1CONSENSUS	1152	R	ACGTATERD1	1038	R	AMMORESIIUDCRNIA1	879	F	CGCGBOXAT	884	F	ABADESI1	1171	F	GTGANTG10	1018	R	NRRBNEXTA	990	R	SITEIIATCYTC	1354	F	CACTFTPPCA1	1024	F	ACGTATERD1	1394	F	CAATBOX1	1045	F	MYBCOREATCYCB1	1146	R	CAATBOX1	1088	R	TATABOX3	1145	F	DOFCOREZM	1037
ACGTATERD1	884	R	ARR1AT	1126	F	POLLEN1LELAT52	1154	R	ACGTATERD1	1038	F	DPBFCOREDCDC3	890	R	SITEIIATCYTC	903	F	ABREATRD22	1171	F	POLLEN1LELAT52	1044	F	CACTFTPPCA1	993	F	SORLIP2AT	1355	F	CACTFTPPCA1	1032	F	LTRE1HVBLT49	1417	R	ARR1AT	1046	R	MYBCORE	1146	F	RAV1AAT	1090	R	TATABOX3	1146	R	BIHD1OS	1047
RHERPATEXPA7	884	R	ARR1AT	1136	F	RYREPEATLEGUMINBOX	1162	R	CURECORECR	1057	R	PREATPRODH	909	R	SORLIP2AT	904	F	ACGTSEED3	1171	F	ANAERO1CONSENSUS	1047	F	CACTFTPPCA1	996	F	GTGANTG10	1373	F	CACTFTPPCA1	1049	R	MYBST1	1423	F	SITEIIATCYTC	1051	F	NODCON2GM	1160	F	WBOXNTERF3	1094	R	ROOTMOTIFTAPOX1	1149	R	WBOXATNPR1	1048
ABRELATERD1	884	F	ARR1AT	1145	F	RYREPEATGMGY2	1162	R	CURECORECR	1057	F	CACTFTPPCA1	912	R	ASF1MOTIFCAMV	911	R	ACGTOSGLUB1	1171	F	ARR1AT	1052	R	-300ELEMENT	1001	F	GATABOX	1378	F	EBOXBNNAPA	1056	R	GATABOX	1424	F	SORLIP2AT	1052	F	OSE2ROOTNODULE	1160	F	WRKY71OS	1095	R	ROOTMOTIFTAPOX1	1150	F	WRKY71OS	1048
ACGTATERD1	884	F	E2FCONSENSUS	1148	F	RYREPEATBNNAPA	1163	R	GCBP2ZMGAPC4	1087	R	CGCGBOXAT	919	R	WBOXATNPR1	912	R	CURECORECR	1171	F	SURECOREATSULTR11	1061	F	DOFCOREZM	1004	F	GATABOX	1385	F	MYCCONSENSUSAT	1056	R	CACTFTPPCA1	1435	R	ARFAT	1066	R	BS1EGCCR	1180	R	CACTFTPPCA1	1102	R	POLASIG3	1152	R	CAREOSREP1	1059
GTGANTG10	886	F	CGACGOSAMY3	1158	R	ARR1AT	1180	R	SORLIP2AT	1088	F	ABRERATCAL	919	R	WRKY71OS	912	R	ABREATCONSENSUS	1172	F	NTBBF1ARROLB	1064	F	WBOXHVISO1	1006	R	BOXIINTPATPB	1386	F	MYB2CONSENSUSAT	1056	R	NODCON2GM	1457	R	SEBFCONSSTPR10A	1066	R	CAATBOX1	1200	F	ARR1AT	1109	R	TATABOX5	1153	F	PREATPRODH	1061
GATABOX	902	R	LTRECOREATCOR15	1159	R	CACTFTPPCA1	1184	R	SITEIIATCYTC	1089	R	CGCGBOXAT	919	F	RAV1AAT	914	F	ACGTATERD1	1173	R	DOFCOREZM	1065	R	WBOXNTERF3	1006	R	DPBFCOREDCDC3	1400	R	EBOXBNNAPA	1056	F	OSE2ROOTNODULE	1457	R	SURECOREATSULTR11	1066	F	ARR1AT	1201	R	DOFCOREZM	1125	F	GT1CONSENSUS	1156	R	DRE1COREZMRAB17	1073
CACTFTPPCA1	906	F	DRECRTCOREAT	1159	R	GTGANTG10	1185	F	SORLIP2AT	1089	R	DPBFCOREDCDC3	920	R	DPBFCOREDCDC3	916	F	BOXIIPCCHS	1173	F	TAAAGSTKST1	1065	R	WBOXNTCHN48	1006	R	SURECOREATSULTR11	1413	F	MYBCORE	1056	F	CAREOSREP1	1461	R	PRECONSCRHSP70A	1067	R	GTGANTG10	1203	R	GT1CONSENSUS	1133	R	GT1GMSCAM4	1156	R	INTRONLOWER	1088
PIATGAPB	910	R	CBFHV	1159	R	ARR1AT	1199	R	ABREOSRAB21	1090	R	CURECORECR	945	R	EBOXBNNAPA	917	R	ACGTABREMOTIFA2OSEM	1173	F	GTGANTG10	1084	F	WRKY71OS	1007	R	DOFCOREZM	1422	R	MYCCONSENSUSAT	1056	F	CAATBOX1	1469	F	RYREPEATBNNAPA	1074	F	MYBPZM	1209	F	PRECONSCRHSP70A	1146	R	GT1CONSENSUS	1157	R	RYREPEATBNNAPA	1090
GTGANTG10	910	F	GCCCORE	1174	R	ROOTMOTIFTAPOX1	1205	F	ABREAZMRAB28	1091	R	CURECORECR	945	F	MYCCONSENSUSAT	917	R	ABRELATERD1	1173	F	-300ELEMENT	1085	F	CACTFTPPCA1	1010	R	REBETALGLHCB21	1449	F	PRECONSCRHSP70A	1062	R	ARR1AT	1470	R	SORLIP2AT	1089	R	HBOXCONSENSUSPVCHS	1209	F	E2FCONSENSUS	1148	F	MYB2CONSENSUSAT	1161	R	REALPHALGLHCB21	1099
PIATGAPB	910	F	MYBCOREATCYCB1	1197	R	CAATBOX1	1207	R	ABREZMRAB28	1092	R	CACTFTPPCA1	946	F	EBOXBNNAPA	917	F	ACGTATERD1	1173	F	GT1CONSENSUS	1086	F	EECCRCAH1	1011	R	MYBST1	1450	F	POLASIG1	1062	F	CAATBOX1	1473	F	SURECOREATSULTR11	1095	F	HBOXPVCHS15	1209	F	GATABOX	1155	F	MYBCOREATCYCB1	1161	R	CAATBOX1	1110
GTGANTG10	914	R	LTRE1HVBLT49	1201	R	EECCRCAH1	1210	R	IRO2OS	1092	R	DOFCOREZM	962	F	RAV1BAT	917	F	SORLIP1AT	1175	R	GT1GMSCAM4	1086	F	ARR1AT	1014	R	GATABOX	1451	F	TAAAGSTKST1	1064	F	ARR1AT	1474	R	MYBCOREATCYCB1	1100	R	SORLIP1AT	1225	F	GT1CONSENSUS	1155	F	MYBCORE	1161	F	BOXIINTPATPB	1115
CACTFTPPCA1	915	F	SORLIP1AT	1206	R	WBOXHVISO1	1213	R	ABRERATCAL	1092	R	DOFCOREZM	966	R	MYCCONSENSUSAT	917	F	PRECONSCRHSP70A	1178	F	DOFCOREZM	1089	F	CAATBOX1	1017	F	ARR1AT	1458	F	DOFCOREZM	1065	F	CAATBOX1	1477	F	MYBCOREATCYCB1	1105	R	BOXLCOREDCPAL	1228	F	IBOXCORE	1155	F	RAV1AAT	1165	R	GATABOX	1118
CURECORECR	926	R	CACTFTPPCA1	1210	F	WBOXNTERF3	1213	R	GBOXLERBCS	1092	F	LTRE1HVBLT49	967	R	CAATBOX1	934	F	CGACGOSAMY3	1179	F	GTGANTG10	1099	F	ABRERATCAL	1023	F	DOFCOREZM	1464	R	CARGCW8GAT	1085	R	ARR1AT	1482	F	WBBOXPCWRKY1	1108	F	ARR1AT	1239	R	SEF4MOTIFGM7S	1159	F	-10PEHVPSBD	1170	R	EBOXBNNAPA	1128
CURECORECR	926	F	CGCGBOXAT	1231	R	WRKY71OS	1214	R	ABREZMRAB28	1092	F	GT1CONSENSUS	971	F	CRTDREHVCBF2	946	R	SEF4MOTIFGM7S	1195	R	GATABOX	1103	F	CGCGBOXAT	1024	R	POLLEN1LELAT52	1465	R	CARGCW8GAT	1085	F	CAATBOX1	1484	R	ELRECOREPCRP1	1109	F	WBOXHVISO1	1243	R	GT1CONSENSUS	1162	R	POLASIG3	1172	F	MYCCONSENSUSAT	1128
CACTFTPPCA1	927	F	CGCGBOXAT	1231	F	SEF4MOTIFGM7S	1224	F	CACGTGMOTIF	1093	R	GT1CONSENSUS	972	F	CBFHV	946	R	CACTFTPPCA1	1208	R	BIHD1OS	1107	R	ABRERATCAL	1024	R	EECCRCAH1	1472	R	PYRIMIDINEBOXOSRAMY1A	1090	R	CAATBOX1	1496	F	WBOXATNPR1	1109	F	WBOXNTERF3	1243	R	IBOXCORE	1163	R	ROOTMOTIFTAPOX1	1175	R	EBOXBNNAPA	1128
MYBCORE	929	F	GCCCORE	1235	R	ERELEE4	1227	R	EBOXBNNAPA	1093	R	GT1GMSCAM4	972	F	CRTDREHVCBF2	946	F	BS1EGCCR	1214	F	WRKY71OS	1107	F	CGCGBOXAT	1024	F	ARR1AT	1475	R	DOFCOREZM	1091	F				WRKY71OS	1110	F	WRKY71OS	1244	R	GATABOX	1164	R	ROOTMOTIFTAPOX1	1183	R	MYCCONSENSUSAT	1128
CACTFTPPCA1	943	R	GCCCORE	1238	R	EECCRCAH1	1230	F	MYCCONSENSUSAT	1093	R	GTGANTG10	981	R	CBFHV	946	F	ARFAT	1225	R	TATABOX4	1123	F	RAV1AAT	1030	R	CBFHV	1476	F	ASF1MOTIFCAMV	1102	F				WBOXNTERF3	1110	F	GTGANTG10	1245	R	SORLIP2AT	1168	R	ROOTMOTIFTAPOX1	1184	F	GTGANTG10	1133
CCAATBOX1	948	F	MYB1AT	1254	R	POLLEN1LELAT52	1233	R	ABRELATERD1	1093	R	SEF4MOTIFGM7S	989	R	CGACGOSAMY3	954	R	SEBFCONSSTPR10A	1225	R	ROOTMOTIFTAPOX1	1128	R	BIHD1OS	1049	R	CURECORECR	1485	R	WRKY71OS	1102	F				ARR1AT	1119	R	-10PEHVPSBD	1259	R	DOFCOREZM	1172	R	CAATBOX1	1186	R	WRKY71OS	1134
CAATBOX1	949	F	ARFAT	1270	R	ROOTMOTIFTAPOX1	1240	R	CACGTGMOTIF	1093	F	POLASIG3	994	R	CRTDREHVCBF2	955	R	SURECOREATSULTR11	1225	F	GATABOX	1130	R	WRKY71OS	1049	F	CURECORECR	1485	F	GT1CONSENSUS	1115	F				DOFCOREZM	1130	R	CACTFTPPCA1	1269	F	EBOXBNNAPA	1176	R	PRECONSCRHSP70A	1191	R	WBOXNTERF3	1134
TATABOX5	958	F	SURECOREATSULTR11	1270	F	ROOTMOTIFTAPOX1	1241	F	EMBP1TAEM	1093	F	TATABOX5	995	F	CBFHV	955	R	BP5OSWX	1237	F	MYBCORE	1148	F	CAATBOX1	1052	F	SORLIP2AT	1496	R	CAATBOX1	1119	R				MYB1AT	1138	F	DOFCOREZM	1279	F	MYCCONSENSUSAT	1176	R	EBOXBNNAPA	1196	R	CCAATBOX1	1137
DOFCOREZM	969	F	CACTFTPPCA1	1278	F	-300ELEMENT	1243	R	EBOXBNNAPA	1093	F	ANAERO1CONSENSUS	999	R	CRTDREHVCBF2	955	F	T/GBOXATPIN2	1238	F	SORLIP2AT	1176	F	ARR1AT	1053	R				CAATBOX1	1125	R				DOFCOREZM	1148	F	CACTFTPPCA1	1281	R	EBOXBNNAPA	1176	F	MYCCONSENSUSAT	1196	R	CAATBOX1	1138
CACTFTPPCA1	974	R	ARR1AT	1294	F	GT1CONSENSUS	1244	R	ABREATCONSENSUS	1093	F	CACTFTPPCA1	1015	R	CBFHV	955	F	ABRERATCAL	1238	F	SORLIP1AT	1178	F	TBOXATGAPB	1070	R				CAATBOX1	1133	F				BS1EGCCR	1154	R	GATABOX	1283	R	MYCCONSENSUSAT	1176	F	EBOXBNNAPA	1196	F	ARR1AT	1139
CURECORECR	977	R	CAATBOX1	1296	R	GT1GMSCAM4	1244	R	MYCCONSENSUSAT	1093	F	RYREPEATLEGUMINBOX	1016	R	DOFCOREZM	970	R	ACGTATERD1	1239	R	REBETALGLHCB21	1183	F	DOFCOREZM	1071	F				QELEMENTZMZM13	1141	F				BOXCPSAS1	1181	F	MYBCORE	1301	R	PRECONSCRHSP70A	1179	R	MYCCONSENSUSAT	1196	F	GT1CONSENSUS	1149
CURECORECR	977	F	CCAATBOX1	1296	R	INRNTPSADB	1247	F	IRO2OS	1093	F	RYREPEATBNNAPA	1017	R	POLLEN1LELAT52	971	R	BOXIIPCCHS	1239	F	MYBST1	1184	F	MYB1AT	1078	F				WBOXNTERF3	1142	R				ABRELATERD1	1187	R	MYB2CONSENSUSAT	1301	F	E2FANTRNR	1181	R	ARR1AT	1206	R	BOXLCOREDCPAL	1155
SEF4MOTIFGM7S	980	R	EBOXBNNAPA	1302	R	POLLEN1LELAT52	1262	R	ABRERATCAL	1093	F	RYREPEATVFLEB4	1019	R	NODCON2GM	974	F	ACGTABREMOTIFA2OSEM	1239	F	GATABOX	1185	F	INRNTPSADB	1085	F				WRKY71OS	1143	R				ACGTATERD1	1188	R	MYBCOREATCYCB1	1302	F	E2FCONSENSUS	1181	R	CGACGOSAMY3	1209	R	DOFCOREZM	1190
INRNTPSADB	982	R	DPBFCOREDCDC3	1302	R	DOFCOREZM	1265	R	ACGTATERD1	1094	R	RYREPEATLEGUMINBOX	1019	F	OSE2ROOTNODULE	974	F	ABRELATERD1	1239	F	BOXIINTPATPB	1186	F	SEF4MOTIFGM7S	1088	F				GTGANTG10	1144	R				ACGTATERD1	1188	F	LTRECOREATCOR15	1308	R	E2F1OSPCNA	1181	F	DOFCOREZM	1216	F	POLLEN1LELAT52	1191
PREATPRODH	985	R	RAV1BAT	1302	R	TAAAGSTKST1	1265	R	BOXIIPCCHS	1094	F	RYREPEATVFLEB4	1019	F	ANAERO1CONSENSUS	983	R	ACGTATERD1	1239	F	-10PEHVPSBD	1188	R	ROOTMOTIFTAPOX1	1094	R				DPBFCOREDCDC3	1152	F				CGACGOSAMY3	1189	R	ACGTOSGLUB1	1316	R	GT1CONSENSUS	1184	F	NODCON2GM	1217	R	NODCON2GM	1194
CACTFTPPCA1	988	R	MYCCONSENSUSAT	1302	R	POLASIG2	1266	R	LRENPCABE	1094	F	RYREPEATGMGY2	1019	F	SORLIP1AT	991	F	SORLIP1AT	1241	R	CGCGBOXAT	1193	R	DOFCOREZM	1101	F				CACTFTPPCA1	1153	F				NODCON2GM	1202	F	ABRELATERD1	1316	R	GT1CONSENSUS	1185	F	OSE2ROOTNODULE	1217	R	OSE2ROOTNODULE	1194
RYREPEATLEGUMINBOX	991	R	EBOXBNNAPA	1302	F	CAATBOX1	1270	R	ACGTABREMOTIFA2OSEM	1094	F	RYREPEATBNNAPA	1019	F	CACTFTPPCA1	993	F	ABRERATCAL	1256	F	CGCGBOXAT	1193	F	CACTFTPPCA1	1103	R				GT1CONSENSUS	1164	R				OSE2ROOTNODULE	1202	F	ACGTATERD1	1317	R	CANBNNAPA	1191	R	GT1CONSENSUS	1238	F	SEF4MOTIFGM7S	1204
RYREPEATGMGY2	991	R	MYCCONSENSUSAT	1302	F	CCAATBOX1	1270	R	ABRELATERD1	1094	F	RYREPEATLEGUMINBOX	1020	R	ACGTABOX	1010	R	CGCGBOXAT	1257	R	MYBPZM	1200	F	SORLREP3AT	1108	R				IBOXCORE	1165	R				MYBPZM	1234	F	ACGTATERD1	1317	F	-300ELEMENT	1202	R	EECCRCAH1	1245	F	ACGTTBOX	1208
RYREPEATBNNAPA	992	R	ARFAT	1306	F	GT1CONSENSUS	1280	R	ACGTATERD1	1094	F	RYREPEATGMGY2	1020	R	ACGTABOX	1010	F	CGCGBOXAT	1257	F	POLLEN1LELAT52	1211	F	GATABOX	1117	R				GATABOX	1166	R				HBOXCONSENSUSPVCHS	1234	F	CURECORECR	1319	R	-300CORE	1203	R	ARR1AT	1258	F	ACGTTBOX	1208
RYREPEATVFLEB4	994	R	SURECOREATSULTR11	1307	R	GT1GMSCAM4	1280	R	SORLIP1AT	1096	R	RYREPEATBNNAPA	1021	R	ACGTATERD1	1011	R	CARGATCONSENSUS	1282	R	GT1CONSENSUS	1212	F	MYBCORE	1135	F				ROOTMOTIFTAPOX1	1174	R				HBOXPVCHS15	1234	F	CURECORECR	1319	F	DOFCOREZM	1203	R	CAATBOX1	1260	R	ACGTATERD1	1209
RYREPEATLEGUMINBOX	994	F	AACACOREOSGLUB1	1315	R	SURE1STPAT21	1281	R	GCCCORE	1122	R	S1FBOXSORPS1L21	1024	F	ACGTATERD1	1011	F	CARGATCONSENSUS	1282	F	GT1GMSCAM4	1212	F	SORLIP2AT	1163	F				GATABOX	1176	R				SEF4MOTIFGM7S	1240	R	CGACGOSAMY3	1326	F	TAAAGSTKST1	1203	R	CCAATBOX1	1260	R	ACGTATERD1	1209
RYREPEATVFLEB4	994	F	AMYBOX1	1316	R	POLLEN1LELAT52	1282	R	CCA1ATLHCB1	1153	F	CURECORECR	1027	R	SV40COREENHAN	1012	R	PYRIMIDINEBOXOSRAMY1A	1286	R	CURECORECR	1221	R	SORLIP1AT	1165	F				EECCRCAH1	1217	R				CCA1ATLHCB1	1241	F	CGCGBOXAT	1328	R	CAATBOX1	1208	F	GT1CONSENSUS	1267	F	ARFAT	1237
RYREPEATGMGY2	994	F	MYBGAHV	1316	R	BOXIINTPATPB	1283	R	CAATBOX1	1155	F	CURECORECR	1027	F	CURECORECR	1013	R	DOFCOREZM	1287	F	ABADESI1	1221	F	REBETALGLHCB21	1170	F				CAREOSREP1	1218	F				ARR1AT	1244	R	CGCGBOXAT	1328	F	SORLIP2AT	1219	F	TATABOX5	1269	R	SURECOREATSULTR11	1237
RYREPEATBNNAPA	994	F	GAREAT	1316	R	POLASIG3	1292	R	ARR1AT	1156	R	CACTFTPPCA1	1028	F	CURECORECR	1013	F	SORLIP2AT	1301	R	ABREATRD22	1221	F	MYBST1	1171	F				NODCON2GM	1221	F				SORLIP1AT	1250	F	ASF1MOTIFCAMV	1331	R	NODCON2GM	1238	F	POLASIG3	1270	F	BOXLCOREDCPAL	1246
RYREPEATLEGUMINBOX	995	R	MYB1LEPR	1319	F	TATABOX5	1293	F	PRECONSCRHSP70A	1183	F	MYBPZM	1034	R	CACTFTPPCA1	1021	F	CGCGBOXAT	1306	R	ACGTSEED3	1221	F	GATABOX	1172	F				OSE2ROOTNODULE	1221	F				BOXLCOREDCPAL	1253	F	WBOXATNPR1	1332	R	OSE2ROOTNODULE	1238	F	ARR1AT	1275	F	EBOXBNNAPA	1252
RYREPEATGMGY2	995	R	CAATBOX1	1330	R	SEF4MOTIFGM7S	1295	F	LTRE1HVBLT49	1187	F	CACTFTPPCA1	1040	R	ACGTTBOX	1038	R	ABRERATCAL	1306	R	ACGTOSGLUB1	1221	F	BOXIINTPATPB	1173	F				DOFCOREZM	1223	R				ARR1AT	1264	R	WRKY71OS	1332	R	BIHD1OS	1252	F	RHERPATEXPA7	1280	R	MYBCORE	1252
RYREPEATBNNAPA	996	R	CCAATBOX1	1330	R	SEF1MOTIF	1298	R	ARR1AT	1191	R	CGCGBOXAT	1079	R	ACGTTBOX	1038	F	CGCGBOXAT	1306	F	CURECORECR	1221	F	-10PEHVPSBD	1175	R				MARTBOX	1225	F				SORLIP1AT	1269	F	HEXAMERATH4	1337	R	WRKY71OS	1253	R	GATABOX	1300	F	MYCCONSENSUSAT	1252
CURECORECR	1001	R	REALPHALGLHCB21	1331	R	TATABOXOSPAL	1299	R	SORLIP2AT	1196	F	CGCGBOXAT	1079	F	ACGTATERD1	1039	R	GTGANTG10	1310	F	ABREATCONSENSUS	1222	F	CGCGBOXAT	1180	R				POLASIG1	1226	R				-10PEHVPSBD	1284	R	CGACGOSAMY3	1337	F	CAATBOX1	1265	R	GTGANTG10	1308	F	EBOXBNNAPA	1252
CURECORECR	1001	F	CAATBOX1	1340	R	ROOTMOTIFTAPOX1	1302	R	ARFAT	1204	R	CGCGBOXAT	1081	R	ACGTATERD1	1039	F	GATABOX	1312	F	ACGTATERD1	1223	R	CGCGBOXAT	1180	F				POLASIG3	1229	R				SORLIP1AT	1292	F	ABRERATCAL	1348	F	CCAATBOX1	1265	R	ARR1AT	1309	F	MYCCONSENSUSAT	1252
CACTFTPPCA1	1002	F	CCAATBOX1	1340	R	ROOTMOTIFTAPOX1	1305	F	SEBFCONSSTPR10A	1204	R	CGCGBOXAT	1081	F	EBOXBNNAPA	1045	R	CACTFTPPCA1	1318	F	BOXIIPCCHS	1223	F	RAV1AAT	1188	F				TATABOX5	1230	F				CACTFTPPCA1	1294	F	CGCGBOXAT	1349	R	RBCSCONSENSUS	1266	R	CIACADIANLELHC	1310	R	MYB2CONSENSUSAT	1252
CACTFTPPCA1	1011	F	PROXBBNNAPA	1343	R	POLASIG1	1311	R	SURECOREATSULTR11	1204	F	CGCGBOXAT	1083	R	MYCCONSENSUSAT	1045	R	CMSRE1IBSPOA	1323	F	ACGTABREMOTIFA2OSEM	1223	F	RAV1AAT	1191	F				CAATBOX1	1240	F				DOFCOREZM	1304	F	ABRERATCAL	1349	R	ARR1AT	1268	F	REALPHALGLHCB21	1313	R	SORLIP1AT	1264
MYB26PS	1022	R	2SSEEDPROTBANAPA	1344	R	TATABOX5	1312	F	POLLEN1LELAT52	1209	F	CGCGBOXAT	1083	F	EBOXBNNAPA	1045	F	PALBOXAPC	1324	R	ABRELATERD1	1223	F	RAV1AAT	1194	F				TAAAGSTKST1	1247	F				CACTFTPPCA1	1306	R	CGCGBOXAT	1349	F	CACTFTPPCA1	1277	R	NODCON2GM	1322	F	IBOXCORE	1273
MYBPLANT	1022	F	CANBNNAPA	1344	R	ARR1AT	1323	R	GT1CONSENSUS	1210	F	INTRONLOWER	1097	R	MYCCONSENSUSAT	1045	F	CACTFTPPCA1	1331	R	ACGTATERD1	1223	F	CARGCW8GAT	1197	R				DOFCOREZM	1248	F				GATABOX	1308	R	E2FCONSENSUS	1361	R	P1BS	1299	R	OSE2ROOTNODULE	1322	F	GATABOX	1274
SEF3MOTIFGM	1027	F	CAATBOX1	1351	F	ARR1AT	1339	F	GT1GMSCAM4	1210	F	INRNTPSADB	1103	R	GTGANTG10	1062	R	MYBCORE	1346	R	SORLIP1AT	1225	R	CARGCW8GAT	1197	F				POLLEN1LELAT52	1253	F				LTRECOREATCOR15	1320	R	GT1CONSENSUS	1364	F	P1BS	1299	F	DOFCOREZM	1324	R	CAATBOX1	1281
SEF3MOTIFGM	1042	F	ARR1AT	1352	R	EECCRCAH1	1340	F	ANAERO1CONSENSUS	1214	F	CGCGBOXAT	1111	R	SEF4MOTIFGM7S	1070	R	MYB2CONSENSUSAT	1346	F	PRECONSCRHSP70A	1228	F	DOFCOREZM	1203	F				ROOTMOTIFTAPOX1	1256	R				ACGTOSGLUB1	1328	R	GT1CONSENSUS	1365	F	EBOXBNNAPA	1300	R	EBOXBNNAPA	1328	R	ELRECOREPCRP1	1282
GATABOX	1048	F	POLLEN1LELAT52	1364	F	GT1CONSENSUS	1341	R	ANAERO1CONSENSUS	1219	F	ABRERATCAL	1111	R	POLASIG3	1075	R	MYBCOREATCYCB1	1347	F	CGACGOSAMY3	1229	F	CURECORECR	1211	R				ROOTMOTIFTAPOX1	1257	F				ABRELATERD1	1328	R	CGCGBOXAT	1382	R	CATATGGMSAUR	1300	R	MYCATRD22	1328	R	WBOXATNPR1	1282
CAATBOX1	1066	R	TBOXATGAPB	1369	F	EBOXBNNAPA	1351	R	ARR1AT	1224	R	CGCGBOXAT	1111	F	TATABOX5	1076	F	CTRMCAMV35S	1358	R	DPBFCOREDCDC3	1238	R	ABADESI1	1211	F				-10PEHVPSBD	1258	F				ACGTATERD1	1329	R	ABRERATCAL	1382	R	MYCCONSENSUSAT	1300	R	MYCCONSENSUSAT	1328	R	WRKY71OS	1283
ARR1AT	1077	R	DOFCOREZM	1370	R	MYCCONSENSUSAT	1351	R	GTGANTG10	1226	R	PRECONSCRHSP70A	1122	F	RYREPEATBNNAPA	1102	F	CTRMCAMV35S	1360	R	CACTFTPPCA1	1257	R	ABREATRD22	1211	F				SITEIIATCYTC	1264	R				ACGTATERD1	1329	F	CGCGBOXAT	1382	F	EBOXBNNAPA	1300	F	EBOXBNNAPA	1328	F	WBOXNTERF3	1283
NODCON2GM	1085	F	WBOXHVISO1	1388	R	EBOXBNNAPA	1351	F	CACTFTPPCA1	1251	R	MYBCORE	1135	R	INTRONLOWER	1104	F	CTRMCAMV35S	1362	R	CACTFTPPCA1	1266	R	ACGTSEED3	1211	F				SORLIP2AT	1264	R				CURECORECR	1331	R	ANAERO2CONSENSUS	1388	R	CATATGGMSAUR	1300	F	MYCCONSENSUSAT	1328	F	EBOXBNNAPA	1307
OSE2ROOTNODULE	1085	F	WBOXNTERF3	1388	R	MYCCONSENSUSAT	1351	F	SORLIP1AT	1252	R	AMYBOX1	1135	F	CURECORECR	1110	R	CGACGOSAMY3	1380	F	DOFCOREZM	1287	R	ACGTOSGLUB1	1211	F				CAATBOX1	1269	R				CURECORECR	1331	F	GATABOX	1399	F	MYCCONSENSUSAT	1300	F	MYCATERD1	1328	F	MYCCONSENSUSAT	1307
MYBST1	1113	F	WRKY71OS	1389	R	ANAERO1CONSENSUS	1353	R	ACGTATERD1	1266	R	GARE1OSREP1	1135	F	CURECORECR	1110	F	GTGANTG10	1394	R	E2FCONSENSUS	1289	F	CURECORECR	1211	F				CACTFTPPCA1	1280	F				CGACGOSAMY3	1338	F	CAREOSREP1	1408	R	ARR1AT	1316	F	GTGANTG10	1331	F	EBOXBNNAPA	1307
GATABOX	1114	F	GTGANTG10	1390	R	ARR1AT	1363	F	ACGTATERD1	1266	F	MYBCORE	1143	R	CACTFTPPCA1	1111	F	SEF4MOTIFGM7S	1397	R	TATABOX2	1307	F	ABREATCONSENSUS	1212	F				CARGCW8GAT	1282	R				CGCGBOXAT	1340	R	CACTFTPPCA1	1420	R	CACTFTPPCA1	1329	R	EECCRCAH1	1333	R	MYCCONSENSUSAT	1307
ROOTMOTIFTAPOX1	1115	F	CACTFTPPCA1	1391	F	CAATBOX1	1365	R	CURECORECR	1268	R	MYB2CONSENSUSAT	1143	F	CGCGBOXAT	1139	R	CCAATBOX1	1412	F	ARR1AT	1311	R	ACGTATERD1	1213	R				CARGCW8GAT	1282	F				CGCGBOXAT	1340	F	SURECOREATSULTR11	1432	F	CURECORECR	1330	R	ERELEE4	1335	F	PREATPRODH	1310
ARR1AT	1121	F	CAATBOX1	1404	R	DOFCOREZM	1372	R	CURECORECR	1268	F	MYBCOREATCYCB1	1144	F	CGCGBOXAT	1139	F	SV40COREENHAN	1413	R	SORLIP1AT	1316	R	BOXIIPCCHS	1213	F				GATABOX	1291	F				ASF1MOTIFCAMV	1343	R	DOFCOREZM	1468	R	CURECORECR	1330	F	EBOXBNNAPA	1354	R	EBOXBNNAPA	1322
POLASIG3	1123	R	MYB1LEPR	1421	F	ROOTMOTIFTAPOX1	1379	R	CACTFTPPCA1	1269	F	CAATBOX1	1150	R	CGCGBOXAT	1141	R	CAATBOX1	1413	F	CGCGBOXAT	1325	R	ACGTABREMOTIFA2OSEM	1213	F				GT1CONSENSUS	1291	F				WBOXATNPR1	1344	R	WBOXATNPR1	1470	F	DOFCOREZM	1347	F	MYCCONSENSUSAT	1354	R	MYCATRD22	1322
-10PEHVPSBD	1125	F	SEF4MOTIFGM7S	1428	F	CANBNNAPA	1385	F	WBOXATNPR1	1307	F	MYB1LEPR	1153	F	CGCGBOXAT	1141	F	ARR1AT	1414	R	CGCGBOXAT	1325	F	ABRELATERD1	1213	F				IBOXCORE	1291	F				WRKY71OS	1344	R	BIHD1OS	1471	R	CAATBOX1	1365	F	EBOXBNNAPA	1354	F	MYCCONSENSUSAT	1322
GATABOX	1135	F	CACTFTPPCA1	1442	R	CACTFTPPCA1	1389	F	ASF1MOTIFCAMV	1308	F	AACACOREOSGLUB1	1157	R	INTRONLOWER	1155	R	E2FCONSENSUS	1427	R	GTGANTG10	1332	F	ACGTATERD1	1213	F				TAAAGSTKST1	1293	F				HEXAMERATH4	1349	R	WRKY71OS	1471	F	WBOXNTERF3	1369	R	MYCCONSENSUSAT	1354	F	EBOXBNNAPA	1322
GT1CONSENSUS	1135	F	ASF1MOTIFCAMV	1446	F	DOFCOREZM	1391	R	WRKY71OS	1308	F	ANAERO1CONSENSUS	1158	R	INRNTPSADB	1161	R	GT1CONSENSUS	1430	F	WBOXHVISO1	1333	F	SORLIP1AT	1215	R				DOFCOREZM	1294	F				CGACGOSAMY3	1349	F	SURECOREATSULTR11	1490	F	WBOXNTCHN48	1369	R	GCN4OSGLUB1	1358	F	MYCCONSENSUSAT	1322
IBOXCORE	1135	F	WRKY71OS	1446	F	SEF4MOTIFGM7S	1396	R	EBOXBNNAPA	1323	R	POLASIG2	1163	R	CGCGBOXAT	1169	R	ROOTMOTIFTAPOX1	1433	R	WRKY71OS	1333	F	PRECONSCRHSP70A	1218	F				ROOTMOTIFTAPOX1	1300	F				SORLIP2AT	1353	R	GCCCORE	1495	F	WRKY71OS	1370	R	WBOXHVISO1	1360	R	MYCATERD1	1322
ERELEE4	1139	F	T/GBOXATPIN2	1453	F	ARR1AT	1400	R	RAV1BAT	1323	R	ASF1MOTIFCAMV	1182	R	ABRERATCAL	1169	R	GATABOX	1435	R	WBOXNTERF3	1333	F	CGACGOSAMY3	1219	F				GT1CONSENSUS	1303	R				ABRERATCAL	1360	F				ARR1AT	1373	F	WBOXNTERF3	1360	R	GTGANTG10	1325
CARGCW8GAT	1143	R	ABRERATCAL	1453	F	GTGANTG10	1402	R	MYCCONSENSUSAT	1323	R	WRKY71OS	1183	R	CGCGBOXAT	1169	F	ARR1AT	1457	R	CACTFTPPCA1	1339	F	DPBFCOREDCDC3	1228	R				IBOXCORE	1304	R				CGCGBOXAT	1361	R				EECCRCAH1	1374	F	WBOXNTCHN48	1360	R	MYBCORE	1332
CARGCW8GAT	1143	F	ACGTATERD1	1454	R	RHERPATEXPA7	1402	F	EBOXBNNAPA	1323	F	GTGANTG10	1184	R	MYBCORE	1181	R	ABRERATCAL	1461	F	CMSRE1IBSPOA	1344	F	CACTFTPPCA1	1247	R				GATABOX	1305	R				CGCGBOXAT	1361	F				CACTFTPPCA1	1381	F	WRKY71OS	1361	R	RAV1AAT	1333
ROOTMOTIFTAPOX1	1166	F	ABRELATERD1	1454	F	GT1CONSENSUS	1410	R	MYCCONSENSUSAT	1323	F	RHERPATEXPA7	1184	F	MYB2CONSENSUSAT	1181	F	CGCGBOXAT	1462	R	PALBOXAPC	1345	R	DOFCOREZM	1286	R				SITEIIATCYTC	1316	F				GT1CONSENSUS	1376	F				ELRECOREPCRP1	1390	R	CACTFTPPCA1	1364	R	ARFAT	1345
GT1CONSENSUS	1170	R	ACGTATERD1	1454	F	POLLEN1LELAT52	1412	R	GTGANTG10	1326	F	POLLEN1LELAT52	1190	F	MYBCOREATCYCB1	1182	F	CGCGBOXAT	1462	F	CACTFTPPCA1	1352	R	E2FCONSENSUS	1288	F				EBOXBNNAPA	1329	R				GT1CONSENSUS	1377	F				WBBOXPCWRKY1	1390	R	CURECORECR	1365	R	SURECOREATSULTR11	1345
GT1GMSCAM4	1170	R	ARR1AT	1465	F	ARR1AT	1418	R	CACTFTPPCA1	1334	R	MYBCOREATCYCB1	1193	F	WBOXATNPR1	1192	F	SORLIP2AT	1470	F	MYB1AT	1357	R	CACTFTPPCA1	1295	F				MYCCONSENSUSAT	1329	R				NODCON2GM	1392	R				WBOXNTERF3	1390	R	CURECORECR	1365	F	NODCON1GM	1350
SEF4MOTIFGM7S	1175	R	GATABOX	1473	R	ROOTMOTIFTAPOX1	1437	R	GTGANTG10	1335	F	GTGANTG10	1209	R	BIHD1OS	1193	R	GTGANTG10	1481	F	GT1CORE	1358	F	TATABOX2	1306	F				EBOXBNNAPA	1329	F				OSE2ROOTNODULE	1392	R				WBOXATNPR1	1391	R	POLLEN1LELAT52	1369	F	OSE1ROOTNODULE	1350
ARR1AT	1179	R	WBOXHVISO1	1478	F	ROOTMOTIFTAPOX1	1438	F	CANBNNAPA	1347	R	CACTFTPPCA1	1210	F	WRKY71OS	1193	F	CACTFTPPCA1	1487	R	MYBCORE	1361	R	ARR1AT	1310	R				MYCCONSENSUSAT	1329	F				CGCGBOXAT	1397	R				WRKY71OS	1391	R	EECCRCAH1	1370	R	DOFCOREZM	1352
POLLEN1LELAT52	1185	F	WRKY71OS	1478	F	POLASIG3	1449	R	CGCGBOXAT	1361	R	PALBOXAPC	1216	F	MYBCORE	1196	R				MYB2CONSENSUSAT	1361	F	SORLIP1AT	1315	R				GTGANTG10	1341	F				ABRERATCAL	1397	R				TBOXATGAPB	1393	R	MYB26PS	1386	R	POLLEN1LELAT52	1353
GT1CONSENSUS	1186	F	WBOXNTERF3	1478	F	TATABOX5	1450	F	CGCGBOXAT	1361	F	CAATBOX1	1232	F	RAV1AAT	1196	F				MYBCOREATCYCB1	1362	F	CGCGBOXAT	1324	R				CGCGBOXAT	1346	R				CGCGBOXAT	1397	F				DOFCOREZM	1394	F	MYBPLANT	1386	F	GATABOX	1368
GT1GMSCAM4	1186	F	MYB1LEPR	1490	R	ERELEE4	1452	F	GTGANTG10	1366	F	GATABOX	1270	R	CACTFTPPCA1	1208	R				CGACGOSAMY3	1385	F	CGCGBOXAT	1324	F				CGCGBOXAT	1346	F				CPBCSPOR	1404	R				CACTFTPPCA1	1396	R	AMYBOX1	1390	F	PRECONSCRHSP70A	1371
CCA1ATLHCB1	1188	F				INRNTPSADB	1463	F	ARR1AT	1367	F	MYBST1	1270	R	NTBBF1ARROLB	1210	R				GTGANTG10	1398	R	GTGANTG10	1331	F				CAATBOX1	1354	R				ROOTMOTIFTAPOX1	1406	R				CURECORECR	1411	R	MYBGAHV	1390	F	CACTFTPPCA1	1375
ARR1AT	1191	R				GT1CONSENSUS	1466	R	CIACADIANLELHC	1368	R	INRNTPSADB	1279	F	TAAAGSTKST1	1210	F				DOFCOREZM	1403	F	WBOXHVISO1	1332	F				RYREPEATLEGUMINBOX	1362	R				PALBOXPPC	1431	R				CURECORECR	1411	F	GAREAT	1390	F	PREATPRODH	1376
CACTFTPPCA1	1202	F				POLLEN1LELAT52	1468	R	REALPHALGLHCB21	1371	R	GT1CONSENSUS	1282	R	DOFCOREZM	1211	F				CCAATBOX1	1416	F	WRKY71OS	1332	F				RYREPEATGMGY2	1362	R				BOXCPSAS1	1438	R				CACTFTPPCA1	1412	F	ARR1AT	1395	R	GTGANTG10	1396
CACTFTPPCA1	1216	R				DOFCOREZM	1476	R	CACTFTPPCA1	1382	R	SORLREP3AT	1317	R	CACTFTPPCA1	1213	R				SV40COREENHAN	1417	R	WBOXNTERF3	1332	F				RYREPEATBNNAPA	1363	R				REALPHALGLHCB21	1461	R				REALPHALGLHCB21	1422	F	CAATBOX1	1406	F	CACTFTPPCA1	1397
CACTFTPPCA1	1219	R				POLASIG3	1493	R	DPBFCOREDCDC3	1388	R	ARR1AT	1326	F	DOFCOREZM	1218	R				CAATBOX1	1417	F	CMSRE1IBSPOA	1343	F				DOFCOREZM	1369	F				MYBPLANT	1463	R				CCAATBOX1	1424	F	ARR1AT	1413	F	CAATBOX1	1402
GT1CONSENSUS	1228	F				TATABOX5	1494	F	GATABOX	1402	R	EBOXBNNAPA	1331	R	REALPHALGLHCB21	1220	R				ARR1AT	1418	R	PALBOXAPC	1344	R				MYBCORE	1373	R				MYBPZM	1463	R				EBOXBNNAPA	1425	R	-300ELEMENT	1415	R	ARR1AT	1403
EECCRCAH1	1229	R							INTRONLOWER	1406	F	MYCCONSENSUSAT	1331	R	MYBPLANT	1222	R				CACTFTPPCA1	1422	F	CACTFTPPCA1	1351	R				RAV1AAT	1373	F				BOXLCOREDCPAL	1463	R				MYCCONSENSUSAT	1425	R	GT1CONSENSUS	1416	R	ARFAT	1420
TATABOX5	1241	F							PRECONSCRHSP70A	1409	R	EBOXBNNAPA	1331	F	MYBPZM	1222	R				E2FCONSENSUS	1431	R	CGACGOSAMY3	1374	F				CACTFTPPCA1	1377	R				REALPHALGLHCB21	1465	R				CAATBOX1	1425	F	GT1GMSCAM4	1416	R	SURECOREATSULTR11	1420
WBOXATNPR1	1246	F							POLLEN1LELAT52	1413	R	MYCCONSENSUSAT	1331	F	BOXLCOREDCPAL	1222	R				GT1CONSENSUS	1434	F	GTGANTG10	1387	R				GT1CONSENSUS	1380	F				MYB1AT	1466	R				EBOXBNNAPA	1425	F	EBOXBNNAPA	1421	R	CAATBOX1	1427
BIHD1OS	1247	R							CGACGOSAMY3	1421	R	SEF3MOTIFGM	1346	F	REALPHALGLHCB21	1224	R				ROOTMOTIFTAPOX1	1437	R	DOFCOREZM	1392	F				ARR1AT	1395	R				WBOXATNPR1	1470	F				MYCCONSENSUSAT	1425	F	RAV1BAT	1421	R	CAATBOX1	1452
WRKY71OS	1247	F							CGACGOSAMY3	1424	R	CAATBOX1	1367	R	MYB1AT	1225	R				GATABOX	1439	R	CCAATBOX1	1405	F				CACTFTPPCA1	1412	F				BIHD1OS	1471	R				CAATBOX1	1427	R	MYCCONSENSUSAT	1421	R	CCAATBOX1	1452
RAV1AAT	1250	F							CGACGOSAMY3	1427	R	CMSRE1IBSPOA	1373	R	POLASIG2	1229	R				CGCGBOXAT	1462	R	SV40COREENHAN	1406	R				SURECOREATSULTR11	1425	R				WRKY71OS	1471	F				RAV1AAT	1429	R	EBOXBNNAPA	1421	F	ROOTMOTIFTAPOX1	1467
MYBPZM	1256	R							LTRECOREATCOR15	1428	R	PALBOXAPC	1373	F	ASF1MOTIFCAMV	1248	R				ABRERATCAL	1462	R	CAATBOX1	1406	F				MYBST1	1432	F										DOFCOREZM	1443	F	MYCCONSENSUSAT	1421	F	GATABOX	1469
DOFCOREZM	1285	F							DRE2COREZMRAB17	1428	R	RHERPATEXPA7	1384	R	WRKY71OS	1249	R				CGCGBOXAT	1462	F	ARR1AT	1407	R				GATABOX	1433	F										BIHD1OS	1452	R	GTGANTG10	1424	F	INRNTPSADB	1476
POLLEN1LELAT52	1287	F							DRECRTCOREAT	1428	R	GTGANTG10	1386	F	GTGANTG10	1250	R				CGCGBOXAT	1474	R	CACTFTPPCA1	1411	F				CACTFTPPCA1	1444	R										WRKY71OS	1452	F	DOFCOREZM	1427	F	GT1CONSENSUS	1481
DOFCOREZM	1289	F							CBFHV	1428	R	CBFHV	1389	F	RHERPATEXPA7	1250	F				CGCGBOXAT	1474	F	E2FCONSENSUS	1420	R				DOFCOREZM	1453	F										CACTFTPPCA1	1455	F	POLLEN1LELAT52	1429	F	GT1GMSCAM4	1481
POLLEN1LELAT52	1299	R							LTREATLTI78	1433	R	PRECONSCRHSP70A	1391	R	DOFCOREZM	1255	F				GTGANTG10	1487	F	GT1CONSENSUS	1423	F				NODCON2GM	1466	R										PREATPRODH	1456	F	ROOTMOTIFTAPOX1	1432	R	DPBFCOREDCDC3	1493
GTGANTG10	1303	R							LTRECOREATCOR15	1434	R	GCCCORE	1421	F	POLLEN1LELAT52	1257	F							ROOTMOTIFTAPOX1	1426	R				OSE2ROOTNODULE	1466	R										BOXIINTPATPB	1460	F	GATABOX	1434	R	CACTFTPPCA1	1495
CACTFTPPCA1	1304	F							DRE2COREZMRAB17	1434	R	CGCGBOXAT	1425	R	DOFCOREZM	1259	F							GATABOX	1428	R				CAREOSREP1	1470	R										PRECONSCRHSP70A	1461	R	ROOTMOTIFTAPOX1	1452	R
MYBCORE	1306	F							DRECRTCOREAT	1434	R	CGCGBOXAT	1425	F	NODCON2GM	1260	R							EMBP1TAEM	1452	R				CAATBOX1	1478	F										NODCON2GM	1468	R	GATABOX	1454	R
RAV1AAT	1307	R							CBFHV	1434	R	CMSRE1IBSPOA	1431	R	OSE2ROOTNODULE	1260	R							BOXIIPCCHS	1452	R				ARR1AT	1482	F										OSE2ROOTNODULE	1468	R	BIHD1OS	1460	F
WBOXATNPR1	1309	F							BIHD1OS	1439	F	PALBOXAPC	1431	F	GTGANTG10	1276	R							ACGTABREMOTIFA2OSEM	1452	R				CAATBOX1	1484	R										BOXLCOREDCPAL	1472	R	WBOXATNPR1	1461	R
WBOXHVISO1	1310	F							WRKY71OS	1440	R	NODCON2GM	1441	F	CACTFTPPCA1	1277	F							ABREATCONSENSUS	1452	R				ASF1MOTIFCAMV	1493	R										CGACGOSAMY3	1479	R	WRKY71OS	1461	R
WRKY71OS	1310	F							CGCGBOXAT	1462	R	OSE2ROOTNODULE	1441	F	CMSRE1IBSPOA	1283	R							SORLIP1AT	1452	F				WBOXATNPR1	1494	R										LTRECOREATCOR15	1480	R	EBOXBNNAPA	1463	R
WBOXNTERF3	1310	F							CGCGBOXAT	1462	F	DPBFCOREDCDC3	1443	R	PALBOXAPC	1283	F							IRO2OS	1453	R				WRKY71OS	1494	R										MYBCORE	1487	F	MYCCONSENSUSAT	1463	R
NTBBF1ARROLB	1312	F							CGCGBOXAT	1468	R	CACTFTPPCA1	1455	F	MYBCORE	1288	R							ABRERATCAL	1453	R				CAATBOX1	1496	F										RAV1AAT	1488	R	EBOXBNNAPA	1463	F
DOFCOREZM	1313	R							CGCGBOXAT	1468	F	ABRERATCAL	1476	F	MYB2CONSENSUSAT	1288	F							CACGTGMOTIF	1454	R																ARR1AT	1491	F	MYCCONSENSUSAT	1463	F
TAAAGSTKST1	1313	R							AGCBOXNPGLB	1472	R	CGCGBOXAT	1477	R	MYBCOREATCYCB1	1289	F							EBOXBNNAPA	1454	R																			ARFAT	1472	R
MYBPZM	1319	F							GCCCORE	1472	R	CGCGBOXAT	1477	F	CAATBOX1	1299	F							MYCCONSENSUSAT	1454	R																			SURECOREATSULTR11	1472	F
INRNTPSADB	1326	F							DPBFCOREDCDC3	1481	R	CGCGBOXAT	1479	R	RYREPEATBNNAPA	1315	F							ABRELATERD1	1454	R																			ACGTABREMOTIFAOSOSEM	1474	R
GT1CONSENSUS	1329	R							ARR1AT	1489	F	CGCGBOXAT	1479	F	INRNTPSADB	1326	F							CACGTGMOTIF	1454	F																			ABREMOTIFAOSOSEM	1474	R
POLLEN1LELAT52	1331	R							CAATBOX1	1491	R	MYBCORE	1495	R	GT1CONSENSUS	1329	R							EBOXBNNAPA	1454	F																			ACGTABREMOTIFA2OSEM	1474	R
ARR1AT	1340	F							LTRECOREATCOR15	1494	R	MYB2CONSENSUSAT	1495	F	CACTFTPPCA1	1343	F							MYCCONSENSUSAT	1454	F																			GADOWNAT	1474	R
SORLIP1AT	1346	F										MYBCOREATCYCB1	1496	F	MYBPZM	1352	F							ABRERATCAL	1454	F																			ABRELATERD1	1476	R
CACTFTPPCA1	1348	F													CCAATBOX1	1357	F							ACGTATERD1	1455	R																			ACGTATERD1	1477	R
E2FCONSENSUS	1353	F													CAATBOX1	1358	F							RHERPATEXPA7	1455	R																			ACGTATERD1	1477	F
SURECOREATSULTR11	1360	R													SORLREP3AT	1370	R							ABRELATERD1	1455	F																			EECCRCAH1	1479	R
CACTFTPPCA1	1376	F													ARR1AT	1384	F							ACGTATERD1	1455	F																			ARR1AT	1482	R
CPBCSPOR	1378	R													EBOXBNNAPA	1389	R							CGCGBOXAT	1465	R																			GATABOX	1489	F
ROOTMOTIFTAPOX1	1380	R													MYCCONSENSUSAT	1389	R							CGCGBOXAT	1465	F																			GATABOX	1491	R
SORLREP3AT	1388	F													EBOXBNNAPA	1389	F							GTGANTG10	1478	F																			POLLEN1LELAT52	1495	F
CACTFTPPCA1	1396	F													MYCCONSENSUSAT	1389	F																												DOFCOREZM	1497	F
NODCON2GM	1417	F													CAATBOX1	1398	F
OSE2ROOTNODULE	1417	F													ARR1AT	1399	R
DOFCOREZM	1419	R													SEF3MOTIFGM	1404	F
GT1CONSENSUS	1421	R													CAATBOX1	1420	R
GT1GMSCAM4	1421	R													WBOXATNPR1	1421	F
POLLEN1LELAT52	1423	R													WBOXHVISO1	1422	F
SURECOREATSULTR11	1434	F													WRKY71OS	1422	F
MYB1AT	1455	F													WBOXNTERF3	1422	F
REALPHALGLHCB21	1456	F													ARR1AT	1427	R
MYBCORE	1459	R													NODCON2GM	1447	F
MYB2CONSENSUSAT	1459	F													OSE2ROOTNODULE	1447	F
MYBCOREATCYCB1	1460	F													POLLEN1LELAT52	1454	R
POLLEN1LELAT52	1465	F													PRECONSCRHSP70A	1463	R
DOFCOREZM	1467	F													PRECONSCRHSP70A	1479	F
ARFAT	1473	R													BS1EGCCR	1486	R
SEBFCONSSTPR10A	1473	R													MYBCORE	1495	R
SURECOREATSULTR11	1473	F
ANAERO2CONSENSUS	1487	F
[truncated: 76 more columns]
