# Supplementary material for: Molecular characterization and differential expression suggested diverse functions of P-type II Ca2+ATPases in Triticum aestivum L
Source: BMC Genomics. 2018 May 23;19:389. doi: 10.1186/s12864-018-4792-9 (PMC5966885; doi:10.1186/s12864-018-4792-9)
Supplement: Supplementary file 9 — Table S8. Expression analyses of P-type II Ca2+ATPase genes of T. aestivum in various tissue developmental stages and stress conditions. The high expressing genes in tissue developmental stages are highlighted in green boxes. In stress conditions, two fold or more upregulated and downregulated genes are shown in green and yellow colour cells, respectively. (XLSX 25 kb) [file 12864_2018_4792_MOESM9_ESM.xlsx]

## Sheet: Sheet1
	Table S8. Expression analyses of P-type II Ca2+ATPase genes of T. aestivum in various tissue developmental stages and stress conditions. The high expressing genes in tissue developmental stages are highlighted in green boxes. In stress conditions, two fold or more upregulated and downregulated genes are shown in green and yellow colour cells, respectively.
	root_z10	root_z13	root_z39	leaf_z10	leaf_z23	leaf_z71	stem_z30	stem_z32	stem_z65	spike_z32	spike_z39	spike_z65	grain_z71	grain_z75	grain_z85
TaACA1-A	0.315	0.66	0.98	0.09	0.245	1.59	0.11	0.155	0.265	0.05	0.06	0.165	0.315	0.125	0.01
TaACA1-B	0.795	1.745	1.96	0.015	0.085	0.73	0.05	0.135	0.03	0.035	0.05	0.1	0.02	0.01	0
TaACA1-D	1.18	1.415	1.77	0.08	0.315	0.755	0.085	0.08	0.075	0.005	0.06	0.25	0.21	0.055	0
TaACA2-A	0.74	0.76	0.81	0.025	0.18	0.165	0.075	1.815	0.035	0.31	0.315	0.185	1.735	3.18	0.005
TaACA2-B	0.745	0.635	0.84	0.03	0.045	0.06	0.035	0.25	0.02	0.05	0.235	0.395	1.615	0.255	0
TaACA2-D	2.665	1.75	2.12	0.19	0.22	0.215	0.02	1.74	0.05	0.215	0.335	0.08	3.79	2.935	0.035
TaACA3-A	4.205	2.235	2.12	14.61	14.835	5.755	11.005	4.475	1.98	22.48	24.59	9.835	18.64	7.94	7.845
TaACA3-B	3.43	1.095	1.56	12.405	2.27	1.69	1.385	1.62	0.87	3.43	14.38	0.96	1.15	0.82	0.82
TaACA3-D	10.32	8.565	9.18	20.85	25.255	4.775	26.655	14.785	9.445	53.36	24.035	21.82	28.865	17.895	41.58
TaACA4-A	0	0	0	0	0	0	0	0	0	0	0.04	2.985	0	0	0
TaACA4-B	0	0	0	0	0	0	0	0	0	0	0.085	3.395	0	0	0
TaACA4-D	0	0	0	0	0	0	0	0	0	0.005	0.125	3.44	0.02	0.025	0
TaACA5-A	3.2	1.17	1.655	1.275	7.49	3.64	2.19	4.44	0.1	4.29	6.055	0.525	0.59	0.26	0.075
TaACA5-B	4.325	0.27	0.22	2.515	1.075	3.62	0.955	1.275	0	1.25	11.17	0.03	0.63	0	0
TaACA5-D	23.17	20.5	20.925	2.625	33.71	21.375	13.895	42.115	6.54	72.555	16.64	20.815	51.1	3.47	0.015
TaACA6-A	0.34	0.455	0.455	3.275	0.99	0.875	0.775	1.08	2.66	0.5	0.58	1.12	0.435	0.275	0.105
TaACA6-B	0.38	0.37	0.39	1.99	1.085	0.85	0.735	0.59	1.255	0.67	0.54	0.935	0.68	0.3	0.19
TaACA6-D	0.145	0	0.085	1.085	0.35	0.415	0.19	0.165	0.475	0.1	0.355	0.155	0.025	0	0.135
TaACA7-A	8.565	10.935	12.2	3.32	13.275	13.685	11.32	12.895	13.565	13.355	4.03	10.795	10.545	3.395	3.17
TaACA7-B	8.3	11.23	11.64	4.47	12.575	11.795	14.21	15.335	11.3	13.885	7.11	17.525	9.195	2.275	5.19
TaACA7-D	4.945	6.23	6.89	3.38	5.62	6.565	6.1	6.2	3.745	6.59	5.09	8.595	6.15	1.45	1.72
TaACA8-A	34.9	35.95	38.63	8.195	30.905	51.645	12.125	19.59	13.495	19.79	19.855	26.495	34.145	3.91	3.18
TaACA8-B	21.66	20.9	20.975	5.505	20.055	34.3	4.465	7.605	7.475	8.78	8.25	11.16	21.38	2.385	1.71
TaACA8-D	33.66	40.86	41.24	8.8	24.6	52.99	7.25	9.41	18.29	11.83	14.96	20.245	25.15	3.295	3.09
TaACA9-A	1.465	1.355	1.715	1	1.475	7.965	1.89	1.455	0.95	6.21	15.495	2.88	3.54	4.25	2.86
TaACA9-B	0.02	0.025	0.135	0.045	0.05	0.485	0.05	0.01	0	1.43	8.435	0.245	0.575	0.02	0
TaACA9-D	0.055	0.055	0.06	0.325	0.39	1.555	1.315	0.63	0.32	3.97	8.995	2.15	2.73	0.67	0.025
TaACA10-A	2.01	0.715	0.99	1.095	1.875	2.215	1.33	1.275	0.435	2.78	2.72	0.88	1.65	2.045	0.24
TaACA10-B	0.95	0.09	0	0.985	0.12	0.795	0.11	0	0	0.4	2.74	0.06	0.295	0.43	0
TaACA10-D	0.76	0	0	0.955	0	0.58	0	0	0	0	2.745	0.02	0	0	0
TaACA11-A	5.3	2.665	4.35	2.775	4.445	6.18	2.99	1.925	1.085	3.395	3.435	5.26	4.11	1.11	5.075
TaACA11-B	3.025	2.465	2.625	1.4	2.61	4.29	2.47	1.92	1.25	2.4	2.09	4.1	2.16	0.77	2.36
TaACA11-D	3.64	1.725	2.78	2.135	2.1	4.6	3.035	0.755	0.52	2.205	2.86	2.73	1.745	0.72	1.445
TaECA1-A	13.695	21.39	20.435	8.45	13.77	25.32	12.49	13.33	5.645	17.745	20.08	13.71	16.63	14.435	8.25
TaECA1-B	19.85	23.14	23.02	8.39	14.115	25.33	14.535	10.48	4.575	25.58	23.72	12.93	12.385	9.44	3.405
TaECA1-D	17.835	26.28	24.91	10.43	36.93	47.28	16.74	14.02	6.385	22.675	18.625	14.45	14.945	28.705	6.09
TaECA2-A	23.21	23.105	23.165	11.81	22.95	20.51	33.76	25.05	21.62	39.145	17.63	29.495	47.035	15.53	40.84
TaECA2-B	15.415	19.505	18.875	8.48	13.9	16.35	20.895	14.8	9.495	20.51	13.75	17.72	23.075	9.445	16.93
TaECA2-D	24.86	28.52	29.01	8.16	21.45	14.845	36.52	29.465	15.835	34	13.08	28.44	32.46	8.755	16.195
TaECA3-A	4.03	4.15	5.005	5.005	6.75	6.31	5.385	3.94	4.48	5.41	6.455	5.44	4.73	4.245	7.05
TaECA3-B	3.105	4.11	3.75	3.16	3.58	3.1	3.53	2.925	1.98	4.015	5.21	3.545	3.295	5.06	5.395
TaECA3-D	11.615	11.67	12.995	12.02	16.035	15.625	15.6	12.29	11.23	16.575	17.025	13.35	11.885	11.555	18.95
	Fold expression change in genes during drought (DS), heat (HS) and combination (HD) stress.
	DS_1 h	DS_6 h	HS_1 h	HS_6 h	HD_1 h	HD_6 h
TaACA1-A	2.58108	1.63514	0.513514	0.189189	0.216216	0.0540541
TaACA1-B	3.45455	0.787879	0.393939	1	0.0606061	1
TaACA1-D	3.87059	0.752941	0.423529	0.0117647	0.0705882	0.0470588
TaACA2-A	0.789474	0.894737	1.73684	21.5263	2.36842	6.68421
TaACA2-B	1.28571	1.28571	5.28571	62	19.4286	26.8571
TaACA2-D	1.6	1.93333	73.5333	109.8	46.4	22.5333
TaACA3-A	1.76132	9.30658	0.481481	0.372428	0.91358	1.04321
TaACA3-B	5	2.5	1	43.6667	87	86.1667
TaACA3-D	0.921576	2.38751	0.560681	0.215046	0.39851	0.646203
TaACA4-A	0.6	0.2	0.4	1	1	0.2
TaACA4-B	5	2	2	1	1	1
TaACA4-D	1	1	1	1	1	1
TaACA5-A	0.584906	0.207547	1	1.49057	4.88679	0.943396
TaACA5-B	1	0.17	0.175	0.995	1.58	0.885
TaACA5-D	1.76234	0.424975	0.559919	0.13142	0.117825	0.081571
TaACA6-A	0.725	1.5125	0.29375	1.15	0.5375	1.5375
TaACA6-B	0.833333	0.550505	0.217172	0.782828	0.292929	0.59596
TaACA6-D	0.7	1.07	0.17	1.16	0.32	1.45
TaACA7-A	1.07557	0.460283	0.359382	0.0871619	0.111207	0.109489
TaACA7-B	0.976956	0.454984	0.521972	0.162915	0.182208	0.187031
TaACA7-D	1.19102	0.362558	0.586616	0.119017	0.138924	0.123676
TaACA8-A	1.6673	0.39495	0.688423	0.592663	0.588534	0.512307
TaACA8-B	1.52918	0.394708	0.674882	0.673432	0.69373	0.635375
TaACA8-D	1.4362	0.297876	0.525946	0.492151	0.409603	0.375993
TaACA9-A	0.755922	0.266373	0.455179	0.0320483	0.194148	0.0334417
TaACA9-B	0.736842	0.415205	0.226121	0.00584795	0.0672515	0.00487329
TaACA9-D	0.603531	0.182986	0.491172	0.035313	0.260032	0.0128411
TaACA10-A	1.26623	0.715368	0.728355	0.211039	0.349567	0.21645
TaACA10-B	0.45614	1	0.719298	1.73684	3.42105	1.52632
TaACA10-D	1	1	1	0.23	0.51	0.21
TaACA11-A	1.14199	0.705278	1.06959	0.446053	0.815507	0.437646
TaACA11-B	1.26235	0.91821	1.53858	0.924383	1.78549	0.882716
TaACA11-D	1.11158	0.591993	1.57922	0.716354	1.49233	0.740204
TaECA1-A	1.73469	1.23615	0.895044	0.854227	1.41108	1.17201
TaECA1-B	1.35805	1.3321	0.960805	1.10275	0.986229	1.22828
TaECA1-D	1.52783	1.08317	1.15355	0.996801	1.54447	1.15419
TaECA2-A	1.66072	1.08699	3.77555	0.898217	2.13267	0.76642
TaECA2-B	1.66993	1.18573	3.57789	1.23911	2.62255	0.97549
TaECA2-D	1.36511	0.944474	1.06024	0.600838	1.1121	0.521215
TaECA3-A	0.893145	1.34274	0.895161	1.69355	1.20968	1.70968
TaECA3-B	1.07104	1.31967	0.808743	1.65574	0.765027	1.37432
TaECA3-D	0.972591	1.36877	0.778239	1.4485	0.929402	1.44684
	Fold expression change in genes during salt stress.
	Salt_6 h	Salt_12 h	Salt_24 h	Salt_48 h
TaACA1-A	0.944444	0.583333	0.5625	0.369048
TaACA1-B	0.480769	0.790698	0.597222	0.472727
TaACA1-D	1.32414	0.701087	0.537162	0.344578
TaACA2-A	11.8182	22.7222	15.5789	2.35484
TaACA2-B	34.1667	19.7188	12.05	3.37143
TaACA2-D	10.5796	13.5976	12.3966	2.33918
TaACA3-A	5.33	5.58197	4.10364	2.47734
TaACA3-B	26.1714	47.6	5.49057	10.0286
TaACA3-D	3.22008	5.96	6.20321	4.78174
TaACA4-A	1	1	1	1
TaACA4-B	1	1	1	1
TaACA4-D	1	1	1	1
TaACA5-A	1.1	0.38	1	1
TaACA5-B	0.55	1	1	1
TaACA5-D	0.516635	0.517553	0.265323	0.261803
TaACA6-A	0.7	0.759259	1.425	0.661017
TaACA6-B	1.65957	0.913043	0.744681	0.87037
TaACA6-D	2	1	1	1
TaACA7-A	0.923294	0.911319	0.654095	0.695212
TaACA7-B	0.665437	0.722323	0.340953	0.262516
TaACA7-D	0.691524	0.546794	0.447853	0.326048
TaACA8-A	0.899324	0.918498	0.376496	0.378519
TaACA8-B	1.07683	1.22519	0.853013	0.725997
TaACA8-D	0.836658	0.964449	0.365067	0.302049
TaACA9-A	0.582192	0.920635	1.22917	5.16923
TaACA9-B	0.277778	1	1.05263	0.5
TaACA9-D	0.133333	0.75	1	1
TaACA10-A	1.05854	1.768	1.61053	0.978723
TaACA10-B	1	1	0.8	1
TaACA10-D	1	1	1	1
TaACA11-A	0.762136	0.826007	0.466667	1
TaACA11-B	1.0226	1.59827	0.445135	1
TaACA11-D	0.759172	0.79846	0.54918	0.195827
TaECA1-A	1.18308	1.71933	1.83204	1.07256
TaECA1-B	1.5071	1.89538	1.74518	1.24403
TaECA1-D	1.1726	1.78651	1.17661	0.750403
TaECA2-A	1.24876	1.8065	1.5564	1.80137
TaECA2-B	1.33243	1.80174	1.41508	1.38184
TaECA2-D	0.770783	1.20896	0.928691	1.04387
TaECA3-A	1.62325	1.67246	2.2562	1.26333
TaECA3-B	1.66337	3.84553	1	0.175266
TaECA3-D	1.74428	2.69201	2.80043	1.91292
	Fold expression change in genes during biotic stress of Blumeria graminis (Bgt) and Puccinia striiformis (Pst).
	Pst_24 h	Bgt_24 h	Pst_48 h	Bgt_48 h	Pst_72 h	Bgt_72 h
TaACA1-A	1.22727	7.31818	0.954545	4.25	0.568182	1.52273
TaACA1-B	8	44.25	2.75	33.5	2.75	13
TaACA1-D	2.22917	7.83333	1.08333	7.70833	1.70833	2.16667
TaACA2-A	1	0.625	2.5	1.5	2.25	0.125
TaACA2-B	1.2	0.2	1.6	1.6	3.6	0.4
TaACA2-D	1.15385	1.46154	1.53846	1.76923	0.846154	1.23077
TaACA3-A	0.685701	0.473608	0.634357	0.791267	1.28599	1.09405
TaACA3-B	0.596396	0.580631	0.527928	1.06351	1.23063	1.50541
TaACA3-D	0.64701	0.573505	0.54169	1.08091	1.18596	1.55952
TaACA4-A	1	1	1	1	0.005	1
TaACA4-B	1	1	1	0.01	1	1
TaACA4-D	1	1	1	1	1	1
TaACA5-A	0.689655	2.6	0.965517	1.17931	1.15172	1.13793
TaACA5-B	0.876494	3.04382	0.928287	1.43825	1.07968	1.0757
TaACA5-D	0.889286	3.13571	1.05357	1.46071	0.882143	1.16429
TaACA6-A	0.558052	0.786517	0.988764	0.726592	1.69413	0.925094
TaACA6-B	0.42378	0.685976	1.20427	0.829268	1.30488	0.981707
TaACA6-D	0.487671	0.687671	0.641096	0.832877	1.21918	1.01644
TaACA7-A	0.985632	0.827586	1.23276	1.22126	1.52874	1.41667
TaACA7-B	0.871098	0.782477	1.27392	1.24673	1.55992	1.43807
TaACA7-D	0.773316	0.731865	1.06347	1.12824	1.21632	1.3614
TaACA8-A	1.31108	1.69656	1.17682	1.60561	1.61325	2.0986
TaACA8-B	1.10352	1.67655	1.15507	1.64648	1.4128	1.96564
TaACA8-D	1.15149	1.44093	0.667311	0.939599	0.777724	1.14279
TaACA9-A	0.801047	1.81675	1.93194	5.00524	1.29843	2.23037
TaACA9-B	1.56522	3.34783	1.3913	7.26087	0.913043	1.78261
TaACA9-D	0.861111	1.38889	1.94444	4.88889	1.08333	2.77778
TaACA10-A	2.40268	3.45638	1.61745	5.36913	2.18121	2.90604
TaACA10-B	2.23529	3.13235	1.61765	4.48529	2.05882	2.70588
TaACA10-D	1.4321	2.50617	1.23457	3.98765	1.2716	2.64198
TaACA11-A	1.06007	1.90459	0.839223	2.21378	1.5318	2.07951
TaACA11-B	1.17797	2.17373	1.10593	2.69915	1.76271	2.89831
TaACA11-D	1.11111	2.21705	1.01809	2.30749	1.50388	2.36693
TaECA1-A	1.74485	1.4423	0.76544	1.14099	0.907049	0.719276
TaECA1-B	1.81262	2.07663	0.833226	1.30135	0.914359	0.995493
TaECA1-D	1.44756	1.08739	0.892479	0.622881	0.876059	0.543962
TaECA2-A	0.726977	2.06826	1.25244	1.54713	1.52546	1.31419
TaECA2-B	0.770872	1.98145	1.15213	1.09184	1.49536	1.0167
TaECA2-D	0.752137	1.8254	1.45788	1.31746	1.48718	1.42369
TaECA3-A	0.416561	0.829299	2.16815	2.54268	1.64968	3.08917
TaECA3-B	0.429775	1.08708	4.7809	5.60674	3.63764	6.8118
TaECA3-D	0.553689	1.08985	1.24324	1.458	0.945946	1.77137
