# Supplementary material for: Molecular characterization and differential expression suggested diverse functions of P-type II Ca2+ATPases in Triticum aestivum L
Source: BMC Genomics. 2018 May 23;19:389. doi: 10.1186/s12864-018-4792-9 (PMC5966885; doi:10.1186/s12864-018-4792-9)
Supplement: Supplementary file 10 — Table S9. Annotation and GO mapping of genes co-expressed with P-type II Ca2 + ATPase genes of T. aestivum during tissue development, heat, drought, and salt stresses. (XLSX 41 kb) [file 12864_2018_4792_MOESM10_ESM.xlsx]

## Sheet: Sheet1
	Table S9. Annotation and GO mapping of genes co-expressed with P-type II Ca2+ATPase genes of T. aestivum during tissue development, heat, drought, and salt stresses.
Tissue Developmental Stages
P-Type II Ca2+ATPases	Co-expressed Transcript ID	CE	Description	Abbreviation	e-Value	sim mean	GO Names
TaACA3-A	Traes_1AL_D74509506.1	0.90147	uncharacterized protein LOC109741651 isoform X2		0	86.05
TaACA3-A	Traes_2DS_5CDE2F003.1	0.91707	fatty acid amide hydrolase	FAAH	1.63917e-125	87.5	C:vacuolar membrane; C:endoplasmic reticulum; C:Golgi apparatus; C:plasma membrane; F:carbon-nitrogen ligase activity, with glutamine as amido-N-donor; P:defense response to bacterium; F:N-(long-chain-acyl)ethanolamine deacylase activity; P:N-acylethanolamine metabolic process
TaACA3-A	Traes_2DS_BE99D26FD.1	0.90757	fatty acid amide hydrolase-like	FAAH-like	2.69248e-139	91.4	C:vacuolar membrane; C:endoplasmic reticulum; C:Golgi apparatus; C:plasma membrane; F:carbon-nitrogen ligase activity, with glutamine as amido-N-donor; P:defense response to bacterium; F:N-(long-chain-acyl)ethanolamine deacylase activity; P:N-acylethanolamine metabolic process
TaACA3-A	Traes_3AL_162C62B4F.1	0.90803	Protein kinase protein with adenine nucleotide alpha hydrolase-like domain	RD2	0	90.2	F:protein kinase activity; F:ATP binding; C:mitochondrion; P:protein phosphorylation; C:integral component of membrane
TaACA3-A	Traes_3B_60F5A87E4.1	0.92147	Protein kinase protein with adenine nucleotide alpha hydrolase-like domain	RD2	0	90.05	F:protein kinase activity; F:ATP binding; C:mitochondrion; P:protein phosphorylation; C:integral component of membrane
TaACA3-A	Traes_5AL_1179540C2.1	0.90473	probable protein phosphatase 2C 73	PP2C73	1.45093e-45	99.1	F:protein serine/threonine phosphatase activity; P:protein dephosphorylation; F:metal ion binding
TaACA3-B	Traes_1AL_189671A74.1	0.93607	GDSL esterase/lipase At5g45670-like	GDSL-like	0	90.5	F:hydrolase activity, acting on ester bonds
TaACA3-B	Traes_1BL_1670DAED9.1	0.90633	putative E3 ubiquitin-protein ligase LIN-1	LIN-1	0	89.7	P:signal transduction
TaACA3-B	Traes_1BL_5D81EF93A.1	0.90527	Benzyl alcohol O-benzoyltransferase	HSR201	2.5016e-91	82.25	F:transferase activity, transferring acyl groups other than amino-acyl groups
TaACA3-B	Traes_1DL_794982B23.1	0.9237	Benzyl alcohol O-benzoyltransferase	HSR201	8.59494e-49	84.65	F:transferase activity, transferring acyl groups other than amino-acyl groups
TaACA3-B	Traes_1DL_867246F64.1	0.94807	GDSL esterase/lipase At5g45670	GDSL	1.07432e-121	93.2	F:hydrolase activity, acting on ester bonds
TaACA3-B	Traes_1DL_D32BCEE3E.1	0.90743	benzyl alcohol O-benzoyltransferase-like	HSR201-like	4.38063e-58	79.1	F:transferase activity, transferring acyl groups other than amino-acyl groups
TaACA3-B	Traes_2AS_A3D7B5DD3.1	0.90733	proline-rich protein 4-like	PRR4	3.22849e-61	93.2
TaACA3-B	Traes_2DL_BDECC07BD.1	0.90897	transcription factor MYB106	MYB106	0	76.95	F:DNA binding
TaACA3-B	Traes_3B_0CBB97694.1	0.92007	protein CHUP1, chloroplastic	CHUP1	7.5734e-154	89.9	P:chloroplast organization; C:chloroplast outer membrane
TaACA3-B	Traes_6AS_1F5039469.1	0.9052	GDSL esterase/lipase EXL3	GDSL	0	85.2	C:integral component of membrane; F:hydrolase activity, acting on ester bonds
TaACA3-B	Traes_6BS_91A668B50.1	0.9339	chalcone synthase isoform X1	CHS X1	0	78.75	P:biosynthetic process; F:transferase activity, transferring acyl groups other than amino-acyl groups
TaACA3-D	Traes_1AL_FB8604997.1	0.92563	DNA damage-binding protein 1a	DDB1A	0	94	F:damaged DNA binding; C:nucleus; P:nucleotide-excision repair; C:cullin-RING ubiquitin ligase complex; P:proteasome-mediated ubiquitin-dependent protein catabolic process
TaACA3-D	Traes_1DL_7EC0CAEE5.1	0.91323	coilin isoform X2	Coilin X2	0	67.8	F:U1 snRNA binding; F:U2 snRNA binding
TaACA3-D	Traes_1DS_E86C63F0A.1	0.90097	Poly [ADP-ribose] polymerase 1	PARP1	5.90317e-51	96.75	F:DNA binding; F:NAD+ ADP-ribosyltransferase activity; C:nucleus; P:protein ADP-ribosylation; F:zinc ion binding; F:NAD binding
TaACA3-D	Traes_5BL_A64EEA2EE.1	0.90157	Cleavage and polyadenylation specificity factor subunit 3-I	CPSF73-I	0	96.15	C:nucleus
TaACA3-D	Traes_5BL_E1778C584.1	0.91743	CTD small phosphatase-like protein 2	CTDSPL	4.23285e-167	68.2	C:chromosome, centromeric region; C:nucleus; C:cytoplasm; P:protein dephosphorylation; F:CTD phosphatase activity
TaACA8-B	Traes_2DL_D4AAE1E4C.1	0.90833	disease resistance protein RPS2-like isoform X1	RPS2	0	81.9	F:ATP binding; P:defense response; P:response to bacterium; F:ADP binding
TaACA8-B	Traes_6AL_54463F0BC.1	0.90003	U-box domain-containing protein 33	PUB33	0	81	F:protein serine/threonine kinase activity; F:ubiquitin-protein transferase activity; F:ATP binding; P:protein phosphorylation; P:response to stress; P:protein ubiquitination
TaACA8-B	Traes_7AS_ABDAEB668.1	0.91853	U-box domain-containing protein 35 isoform X1	PUB35	0	73.15	F:protein serine/threonine kinase activity; F:ubiquitin-protein transferase activity; F:ATP binding; P:protein phosphorylation; P:response to stress; P:protein ubiquitination
TaACA8-B	Traes_7BL_71FFD7DB2.1	0.91797	uncharacterized LOC100273455 isoform X1		2.45955e-19	99.1	P:amino acid transmembrane transport; C:plasma membrane; C:plastid; F:amino acid transmembrane transporter activity; C:integral component of membrane; P:amino acid import
TaACA8-B	Traes_7BL_E6A72120C.1	0.9048	lysine histidine transporter 2	LHT2	9.49092e-34	96.45	P:amino acid transmembrane transport; C:plasma membrane; C:plastid; F:amino acid transmembrane transporter activity; C:integral component of membrane; P:amino acid import
TaACA8-D	Traes_1DL_2B87D1396.1	0.90283	probable leucine-rich repeat receptor-like protein kinase At5g49770	LRR-RK	0	80.15	F:protein serine/threonine kinase activity; F:ATP binding; C:mitochondrion; P:protein phosphorylation; C:integral component of membrane
TaACA8-D	Traes_2DL_5860AFB88.1	0.90287	organic cation/carnitine transporter 4-like	OCT4-like	0	87.6	C:chloroplast thylakoid membrane; C:plant-type vacuole membrane; C:integral component of membrane; F:transmembrane transporter activity; P:transmembrane transport
TaACA8-D	Traes_5BL_3F5653472.1	0.91103	Urease	Urease	0	89.1	F:urease activity; F:nickel cation binding; P:urea catabolic process
TaACA9-A	Traes_4BL_054A2E1E6.1	0.90463	predicted protein		0	88.95	C:Golgi membrane; F:DNA binding; F:transposase activity; C:mitochondrion; P:transposition, DNA-mediated; C:integral component of membrane; F:transferase activity, transferring glycosyl groups; P:cell wall organization
TaACA9-D	Traes_1BL_8AC21563E.1	0.9096	protein YABBY 3-like	YABBY 3-like	1.07816e-73	66.4	P:multicellular organism development
TaACA9-D	Traes_1BL_D1C5DA01D.1	0.92447	probable beta-1,3-galactosyltransferase 8 isoform X3	B3GALT8	9.01571e-103	95.75	C:Golgi membrane; P:protein glycosylation; F:galactosyltransferase activity; C:plastid; C:integral component of membrane
TaACA9-D	Traes_1BS_F92958797.1	0.92713	predicted protein		1.02327e-79	73.14
TaACA9-D	Traes_1DL_28B10263A.1	0.9206	probable beta-1,3-galactosyltransferase 8 isoform X3	B3GALT8	4.61378e-120	95.95	C:Golgi membrane; F:nucleotide binding; F:nucleic acid binding; P:protein glycosylation; F:galactosyltransferase activity; C:plastid; C:integral component of membrane
TaACA9-D	Traes_1DL_77E5B1E47.1	0.91007	probable beta-1,3-galactosyltransferase 8 isoform X3	B3GALT8	1.06749e-27	94.3	C:Golgi membrane; F:nucleotide binding; F:nucleic acid binding; P:protein glycosylation; F:galactosyltransferase activity; C:plastid; C:integral component of membrane
TaACA9-D	Traes_1DL_81BFD05931.1	0.91137	Leucine Rich Repeat family protein, expressed	LRR	0	77.5	C:membrane
TaACA9-D	Traes_2AL_2FF596524.1	0.94563	predicted protein		0	84	F:oxidoreductase activity; P:oxidation-reduction process
TaACA9-D	Traes_2AL_89E21DB6D.1	0.90583	putative disease resistance RPP13-like protein 3	RPP13L3	2.56969e-170	83.15	F:nucleic acid binding; P:DNA integration; F:ADP binding
TaACA9-D	Traes_2BL_1D4409288.1	0.9396	14 kDa proline-rich protein DC2.15-like	DC2.15-like	6.6007e-27	88.45
TaACA9-D	Traes_2DL_3D9AFDE13.1	0.9236	---NA---
TaACA9-D	Traes_2DL_5DE01AEFF.1	0.93787	predicted protein		0	84.35	F:oxidoreductase activity; P:oxidation-reduction process
TaACA9-D	Traes_2DL_6523CB829.1	0.90513	putative disease resistance protein RGA4	RGA4	6.57354e-91	70.4	F:ADP binding
TaACA9-D	Traes_2DL_6523CB8291.1	0.90513	putative disease resistance protein RGA4	RGA4	6.57354e-91	70.4	F:ADP binding
TaACA9-D	Traes_2DL_9A21D7731.1	0.92517	Cyclopropane fatty acid synthase	CFAS	3.18866e-65	80.6	F:oxidoreductase activity; P:oxidation-reduction process
TaACA9-D	Traes_3AL_FD5AF52B2.1	0.90663	probable LRR receptor-like serine/threonine-protein kinase At1g51810	LRR-RK	1.36333e-105	77.4	F:protein serine/threonine kinase activity; F:ATP binding; P:protein phosphorylation; C:integral component of membrane
TaACA9-D	Traes_3AS_84A1C895E.1	0.9034	receptor-like serine/threonine-protein kinase ALE2 isoform X2	ALE2	1.02787e-62	89.65	F:protein kinase activity; F:ATP binding; P:protein phosphorylation; C:integral component of membrane
TaACA9-D	Traes_3B_A9EFD9CD0.1	0.90713	LOB domain-containing protein 6	LBD6	2.08114e-134	86.75	F:protein binding; C:nucleoplasm; C:plastid; P:specification of symmetry; P:polarity specification of adaxial/abaxial axis; P:proximal/distal pattern formation; P:petal development
TaACA9-D	Traes_3DS_71D3F6E19.1	0.9418	disease resistance RPP13-like protein 4	RPP13L4	0	88.35	F:ATP binding; F:ADP binding
TaACA9-D	Traes_3DS_94E124149.1	0.93253	disease resistance protein RGA2-like	RGA2-like	0	80.8	F:ADP binding
TaACA9-D	Traes_3DS_D54E9D8EB.1	0.94007	putative disease resistance RPP13-like protein 3	RPP13L3	0	83.3	F:DNA binding transcription factor activity; P:regulation of transcription, DNA-templated; F:ADP binding; F:sequence-specific DNA binding
TaACA9-D	Traes_4AL_550427A44.1	0.9478	predicted protein		1.29233e-19	76.13
TaACA9-D	Traes_4AL_66A7951AC.1	0.90547	60S ribosomal protein L5-1	RPL5	6.59473e-34	91.9	P:ribosomal large subunit assembly; F:structural constituent of ribosome; P:translation; F:5S rRNA binding; C:cytosolic large ribosomal subunit
TaACA9-D	Traes_4BL_054A2E1E6.1	0.93317	predicted protein		0	88.95	C:Golgi membrane; F:DNA binding; F:transposase activity; C:mitochondrion; P:transposition, DNA-mediated; C:integral component of membrane; F:transferase activity, transferring glycosyl groups; P:cell wall organization
TaACA9-D	Traes_4BL_5D903046A.1	0.90103	proline-rich protein 4-like	PRR5	5.33206e-17	80.8
TaACA9-D	Traes_4DL_3A886C7D6.1	0.92103	predicted protein		3.02892e-51	89.6	C:Golgi membrane; F:DNA binding; F:transposase activity; C:mitochondrion; P:transposition, DNA-mediated; C:integral component of membrane; F:transferase activity, transferring glycosyl groups; P:cell wall organization
TaACA9-D	Traes_4DL_A7CC47989.1	0.92453	predicted protein		4.68916e-85	90.45	C:Golgi membrane; F:DNA binding; F:transposase activity; C:mitochondrion; P:transposition, DNA-mediated; C:integral component of membrane; F:transferase activity, transferring glycosyl groups; P:cell wall organization
TaACA9-D	Traes_5AL_F20BA414F.1	0.93513	probable inactive leucine-rich repeat receptor-like protein kinase At3g03770	LRR-RK	0	89.05	F:protein kinase activity; F:ATP binding; P:protein phosphorylation; C:integral component of membrane
TaACA9-D	Traes_5BL_25F079DC2.1	0.90507	acyl-[acyl-carrier-protein] desaturase 4, chloroplastic-like	ACP	0	83.35	P:fatty acid biosynthetic process; C:chloroplast; F:acyl-[acyl-carrier-protein] desaturase activity; F:metal ion binding; P:oxidation-reduction process
TaACA9-D	Traes_5BL_8A075FFB8.1	0.91603	cycloartenol synthase-like isoform X2	CAS1	0	70.45	F:isomerase activity
TaACA9-D	Traes_5BS_39A2A2651.1	0.90343	uncharacterized protein LOC109743232		1.23147e-35	76.65	C:mitochondrion; C:membrane; C:integral component of membrane
TaACA9-D	Traes_5BS_7CFCB1642.1	0.92083	---NA---
TaACA9-D	Traes_5DL_1272B4BAC.1	0.9216	squamosa promoter-binding-like protein 18	SPL18	2.48938e-149	73.2	F:DNA binding; C:nucleus
TaACA9-D	Traes_5DL_39377FD9E.1	0.9026	probable inactive leucine-rich repeat receptor-like protein kinase At3g03770	LRR-RK	0	87.05	F:protein kinase activity; F:ATP binding; P:protein phosphorylation; C:integral component of membrane
TaACA9-D	Traes_5DL_B0F90E4E7.1	0.93013	acyl-[acyl-carrier-protein] desaturase 4, chloroplastic-like	ACP	0	83.55	P:fatty acid metabolic process; F:acyl-[acyl-carrier-protein] desaturase activity; P:oxidation-reduction process
TaACA9-D	Traes_5DS_11634238C.1	0.92637	glycine-rich cell wall structural protein	GRP	6.59881e-05	100
TaACA9-D	Traes_6AL_031002A50.1	0.90787	protein ECERIFERUM 1	ECERIFERUM 1	3.1004e-28	82.75	F:iron ion binding; P:fatty acid biosynthetic process; C:integral component of membrane; F:oxidoreductase activity; P:oxidation-reduction process
TaACA9-D	Traes_6AL_393C6B853.1	0.9362	probable RNA-dependent RNA polymerase 1	RDR1	0	86.9	F:nucleotide binding; P:transcription, RNA-templated; F:nucleic acid binding; F:RNA-directed 5'-3' RNA polymerase activity; P:response to virus; P:wax biosynthetic process; P:production of siRNA involved in RNA interference; P:positive regulation of posttranscriptional gene silencing
TaACA9-D	Traes_6AS_4C2F64614.1	0.91933	Transcription factor TDR	TDR	1.52249e-87	65.35	F:RNA polymerase II proximal promoter sequence-specific DNA binding; P:pollen development; F:protein dimerization activity; P:anther wall tapetum cell differentiation
TaACA9-D	Traes_6AS_66A98BA55.1	0.92153	Transcription factor TDR	TDR	3.67777e-129	69.5	F:DNA binding; C:nucleus; F:protein dimerization activity; P:anther wall tapetum cell differentiation
TaACA9-D	Traes_6AS_77E5AB640.1	0.92273	Transcription factor TDR	TDR	1.79125e-58	88.8	F:RNA polymerase II proximal promoter sequence-specific DNA binding; C:nucleus; P:pollen development; F:protein dimerization activity; P:anther wall tapetum cell differentiation
TaACA9-D	Traes_6AS_884A8FA55.1	0.91773	transcription factor TDR	TDR	1.57646e-136	68.75	F:RNA polymerase II proximal promoter sequence-specific DNA binding; P:pollen development; F:protein dimerization activity; P:anther wall tapetum cell differentiation
TaACA9-D	Traes_6AS_DC51140F6.1	0.90583	transcription factor TDR-like	TDR-like	7.37483e-52	72.65	F:DNA binding; F:protein dimerization activity; P:anther morphogenesis; P:anther wall tapetum development
TaACA9-D	Traes_6BS_45CC6CFDC.1	0.91947	transcription factor TDR	TDR	1.07775e-36	77.2	F:DNA binding; F:protein dimerization activity; P:anther morphogenesis; P:anther wall tapetum development
TaACA9-D	Traes_6BS_6B4899E67.1	0.9098	disease resistance protein RGA2-like	RGA2-like	4.11129e-43	85.55	F:ADP binding
TaACA9-D	Traes_6DL_C5C805D1D.1	0.9225	Sr13	Sr13	0	86.05	F:nucleic acid binding; F:zinc ion binding; F:ADP binding
TaACA9-D	Traes_7AS_19CCA7976.1	0.93823	kinesin-like protein KIN-7H isoform X3	KIN-7H	0	97.2	F:microtubule motor activity; F:ATP binding; C:kinesin complex; C:microtubule; P:microtubule-based movement; F:microtubule binding; F:ATPase activity
TaACA9-D	Traes_7AS_70A48F11A1.1	0.91463	disease resistance protein RPM1-like	RPM1-like	0	81.2	F:ADP binding
TaACA9-D	Traes_7AS_95FE5C002.1	0.90837	putative UDP-rhamnose:rhamnosyltransferase 1	GT4	3.31769e-119	75.9	C:plastid; P:flavonoid biosynthetic process; P:flavonoid glucuronidation; F:quercetin 3-O-glucosyltransferase activity; F:quercetin 7-O-glucosyltransferase activity
TaACA9-D	Traes_7AS_EA1455FEB.1	0.94103	disease resistance protein RPM1-like	RPM1-like	5.16103e-62	89.95	F:ADP binding
TaACA9-D	Traes_7AS_EC6BE9367.1	0.90937	kinesin-like protein KIN-7H isoform X3	KIN-7H	0	80.25	F:microtubule motor activity; F:ATP binding; C:kinesin complex; C:microtubule; P:microtubule-based movement; F:microtubule binding; F:ATPase activity
TaACA9-D	Traes_7BL_B7AB71D0E.1	0.918	Monocopper oxidase-like protein SKU5	SKU5	0	90	F:copper ion binding; C:plant-type cell wall; C:plasmodesma; F:oxidoreductase activity, oxidizing metal ions; P:oxidation-reduction process
TaACA9-D	Traes_7BS_56792E2C8.1	0.90383	fatty acyl-CoA reductase 1	FAR1	3.90969e-123	86.5	P:suberin biosynthetic process; C:integral component of membrane; P:long-chain fatty-acyl-CoA metabolic process; C:intracellular membrane-bounded organelle; P:oxidation-reduction process; F:fatty-acyl-CoA reductase (alcohol-forming) activity
TaECA1-D	Traes_6AL_37293D4A7.1	0.90723	transcription factor GTE9-like	GTE9	0	88.35	F:kinase activity; P:phosphorylation
Heat and Drought Stress
TaACA3-A	Traes_1AL_25D27E7E2.1	0.99523	UPF0098 protein CPn_0877/CP_0992/CPj0877/CpB0906	UPF0098	3.21896e-48	85.4
TaACA3-A	Traes_1AL_3DA7CD721.1	0.99577	premnaspirodiene oxygenase-like	Cyt P450	2.17725e-20	73.1	F:monooxygenase activity; F:iron ion binding; C:integral component of membrane; F:oxidoreductase activity, acting on paired donors, with incorporation or reduction of molecular oxygen; F:heme binding; P:oxidation-reduction process
TaACA3-A	Traes_1AL_99E2A853D.1	0.99217	LEA protein	LEA protein	2.71335e-96	74.75	P:positive regulation of response to water deprivation
TaACA3-A	Traes_1AL_E1701918C.1	0.995	serine/threonine-protein kinase SAPK3	SAPK3	0	93.3	F:protein serine/threonine kinase activity; F:ATP binding; C:nucleus; C:cytoplasm; P:protein phosphorylation; P:abscisic acid-activated signaling pathway; P:intracellular signal transduction
TaACA3-A	Traes_1AL_F3C2B27A7.1	0.99363	oleosin 1-like	OLE1-like	2.96868e-39	80.65	C:monolayer-surrounded lipid storage body; C:integral component of membrane; P:lipid storage
TaACA3-A	Traes_1BL_82AAF9AC3.1	0.99617	predicted protein		6.37942e-34	94.25	C:integral component of membrane
TaACA3-A	Traes_1BL_D20749C1D.1	0.99453	serine/threonine-protein kinase SAPK3	SAPK3	0	93.25	F:protein serine/threonine kinase activity; F:ATP binding; C:nucleus; C:cytoplasm; P:protein phosphorylation; P:abscisic acid-activated signaling pathway; P:intracellular signal transduction
TaACA3-A	Traes_1BL_EC48F290A.1	0.99557	probable folate-biopterin transporter 7	FBT 7	0	84.85	C:integral component of membrane
TaACA3-A	Traes_1DL_7F2CFF843.1	0.99573	Premnaspirodiene oxygenase	Cyt P450	4.43555e-35	82.7	F:iron ion binding; C:integral component of membrane; F:oxidoreductase activity, acting on paired donors, with incorporation or reduction of molecular oxygen, NAD(P)H as one donor, and incorporation of one atom of oxygen; F:heme binding; P:secondary metabolite biosynthetic process; P:oxidation-reduction process
TaACA3-A	Traes_1DL_E331E6071.1	0.99453	serine/threonine-protein kinase SAPK3	SAPK3	0	97.8	F:protein serine/threonine kinase activity; F:ATP binding; C:nucleus; C:cytoplasm; P:protein phosphorylation; P:abscisic acid-activated signaling pathway; P:intracellular signal transduction
TaACA3-A	Traes_2AL_0ADF02A1E.1	0.99467	putative invertase inhibitor	InvINH	2.95652e-25	80.55	P:negative regulation of catalytic activity; F:pectinesterase inhibitor activity; C:apoplast
TaACA3-A	Traes_2AS_2C93BAE62.1	0.9944	protein LONGIFOLIA 2	LONGIFOLIA 2	0	79.8	P:regulation of monopolar cell growth
TaACA3-A	Traes_2AS_FE37D420B.1	0.99657	protein STRUBBELIG-RECEPTOR FAMILY 7	SRF7	0	88.7	F:transmembrane receptor protein serine/threonine kinase activity; F:ATP binding; C:plasma membrane; P:protein phosphorylation; P:transmembrane receptor protein serine/threonine kinase signaling pathway; C:integral component of membrane
TaACA3-A	Traes_2BL_4288159C3.1	0.99733	probable cation transporter HKT7	HKT7	1.96736e-162	86.15	C:plasma membrane; F:sodium ion transmembrane transporter activity; C:integral component of membrane; P:sodium ion transmembrane transport
TaACA3-A	Traes_2BL_DD9CF6B84.1	0.99263	endonuclease 1	Endonuclease 1	0	88.1	F:single-stranded DNA endodeoxyribonuclease activity; F:nucleic acid binding; P:DNA catabolic process; P:leaf senescence; F:endoribonuclease activity, producing 5'-phosphomonoesters; F:T/G mismatch-specific endonuclease activity; P:floral organ senescence; P:RNA phosphodiester bond hydrolysis, endonucleolytic
TaACA3-A	Traes_2BL_E84F97CE5.1	0.99267	transmembrane protein 184C	TMEM184C	0	93.85	F:transporter activity; C:integral component of membrane
TaACA3-A	Traes_2DL_206B13F5A.1	0.99443	putative invertase inhibitor	InvINH	9.29827e-93	76.05	P:negative regulation of catalytic activity; F:pectinesterase inhibitor activity; C:apoplast
TaACA3-A	Traes_2DL_75CB85812.1	0.99633	putative invertase inhibitor	InvINH	1.83588e-41	80.85	P:negative regulation of catalytic activity; F:pectinesterase inhibitor activity; C:apoplast
TaACA3-A	Traes_2DL_B896BF8FB.1	0.99383	ATP-dependent 6-phosphofructokinase 2	PFK2	2.26185e-179	97.75	F:6-phosphofructokinase activity; F:ATP binding; C:cytosol; P:fructose 6-phosphate metabolic process; F:metal ion binding; P:glycolytic process through fructose-6-phosphate
TaACA3-A	Traes_3AL_67BEA8DDA.1	0.99463	probable protein phosphatase 2C 50	PP2C50	1.26872e-172	85.95	F:protein serine/threonine phosphatase activity; P:protein dephosphorylation; F:metal ion binding
TaACA3-A	Traes_3AL_E4C860D31.1	0.99333	Protein MARD1	MARD1	2.49993e-145	64.9
TaACA3-A	Traes_3AL_E58742B88.1	0.99447	probable protein phosphatase 2C 8	PP2C8	6.54527e-29	96.7	F:protein serine/threonine phosphatase activity; P:protein dephosphorylation; F:metal ion binding
TaACA3-A	Traes_3B_6396F53A9.1	0.99523	predicted protein		3.24732e-123	79.9	F:DNA binding transcription factor activity; C:nucleus; P:regulation of transcription, DNA-templated; F:sequence-specific DNA binding
TaACA3-A	Traes_3B_A3C46D6AE.1	0.994	probable protein phosphatase 2C 8	PP2C8	1.16464e-62	67.35	F:protein serine/threonine phosphatase activity; P:protein dephosphorylation; F:metal ion binding
TaACA3-A	Traes_3B_A53D107A4.1	0.99167	uncharacterized acetyltransferase At3g50280-like	AT	1.06327e-135	88.45	F:transferase activity, transferring acyl groups other than amino-acyl groups
TaACA3-A	Traes_3B_C25DF6B46.1	0.99423	predicted protein		1.59163e-162	79.15	F:DNA binding transcription factor activity; C:nucleus; P:regulation of transcription, DNA-templated; F:sequence-specific DNA binding
TaACA3-A	Traes_3B_FC5798367.1	0.9956	predicted protein		0	81.5	F:serine-type carboxypeptidase activity; F:transferase activity, transferring acyl groups other than amino-acyl groups; P:secondary metabolic process; P:proteolysis involved in cellular protein catabolic process
TaACA3-A	Traes_3DL_71B7E80D2.1	0.99267	probable protein phosphatase 2C 8	PP2C8	3.24481e-45	96.8	F:protein serine/threonine phosphatase activity; P:protein dephosphorylation; F:metal ion binding
TaACA3-A	Traes_4AL_39805E711.1	0.9944	Protein DMR6-LIKE OXYGENASE 1	DLO1	0	79.85	F:metal ion binding; F:dioxygenase activity; P:oxidation-reduction process
TaACA3-A	Traes_4AL_CDBA6A025.1	0.99367	predicted protein		0	80.55	C:Golgi membrane; F:RNA binding; F:endonuclease activity; P:RNA modification; C:integral component of membrane; F:transferase activity, transferring glycosyl groups; P:cell wall organization
TaACA3-A	Traes_4AS_9421592BC.1	0.99807	salt stress-induced hydrophobic peptide ESI3	ESI3	3.69224e-27	93.05	C:integral component of membrane
TaACA3-A	Traes_4BL_9421592BC.1	0.99807	salt stress-induced hydrophobic peptide ESI3	ESI3	3.69224e-27	93.05	C:integral component of membrane
TaACA3-A	Traes_4DL_929FD8832.1	0.99463	predicted protein		1.03876e-17	98
TaACA3-A	Traes_4DL_DE24CB90D.1	0.99733	hyphally-regulated protein-like	HYR1 -like	1.61843e-67	63.85
TaACA3-A	Traes_4DS_C19065A90.1	0.9943	---NA---
TaACA3-A	Traes_5AL_A31A96C83.1	0.99607	Dhn9	Dhn9	8.4866e-09	93.07	P:response to stress; P:response to water
TaACA3-A	Traes_5AL_E4E5B111A.1	0.99573	---NA---
TaACA3-A	Traes_5AL_F72B730FE.1	0.99353	transcription factor bHLH137	bHLH137	1.30423e-174	77.45	F:protein dimerization activity
TaACA3-A	Traes_5AL_F7649C79D.1	0.99457	cold-regulated 413 plasma membrane protein 2	COR413PM2	2.9889e-78	87.85	P:response to heat; P:response to water deprivation; P:cold acclimation; P:response to abscisic acid; C:integral component of membrane
TaACA3-A	Traes_5AS_096909BB3.1	0.9974	predicted protein		3.46726e-120	74.86	C:integral component of membrane
TaACA3-A	Traes_5BL_0E1F6113D.1	0.9947	3-ketoacyl-CoA synthase 5	KCS5	0	88.5	P:fatty acid biosynthetic process; C:integral component of membrane; F:transferase activity, transferring acyl groups other than amino-acyl groups
TaACA3-A	Traes_5BL_3C394AF92.1	0.99577	Hydrophobic protein OSR8	OSR8	1.5662e-42	83.25	C:integral component of membrane
TaACA3-A	Traes_5BS_0EAC2ED13.1	0.993	CASP-like protein 2B1	CSPL	4.25395e-75	75	F:NADH dehydrogenase activity; C:plasma membrane; C:integral component of membrane; F:iron-sulfur cluster binding
TaACA3-A	Traes_5BS_A8526991C.1	0.9949	chaperone protein DnaJ-like isoform X2	DnaJ	6.32048e-67	79.65	F:protein serine/threonine kinase activity; F:ATP binding; C:cytosol; P:protein phosphorylation
TaACA3-A	Traes_5DL_514F6294B.1	0.99433	phytoene synthase 2, chloroplastic-like	PSY2	0	78.8	F:farnesyl-diphosphate farnesyltransferase activity; P:ergosterol biosynthetic process; C:integral component of membrane; F:squalene synthase activity
TaACA3-A	Traes_5DL_D2B6DDD83.1	0.9952	1-aminocyclopropane-1-carboxylate oxidase 1	ACO1	0	91.55	P:ethylene biosynthetic process; F:1-aminocyclopropane-1-carboxylate oxidase activity; P:fruit ripening; F:L-ascorbic acid binding; F:metal ion binding; P:oxidation-reduction process
TaACA3-A	Traes_5DS_2A467BF83.1	0.99453	CASP-like protein 2B1	CSPL	1.62474e-79	76.2	F:NADH dehydrogenase activity; C:plasma membrane; C:integral component of membrane; F:iron-sulfur cluster binding
TaACA3-A	Traes_5DS_EB024BFD8.1	0.99583	Little protein 1	Little protein 1	1.43033e-18	93.6	C:integral component of membrane
TaACA3-A	Traes_6AS_375237984.1	0.9957	sucrose:sucrose 1-fructosyltransferase-like	1-SST-like	0	86.8	F:sucrose alpha-glucosidase activity; P:carbohydrate metabolic process; C:integral component of membrane; F:transferase activity
TaACA3-A	Traes_6AS_73BB49D01.1	0.9944	sucrose:sucrose 1-fructosyltransferase-like	1-SST-like	0	88.2	F:sucrose alpha-glucosidase activity; P:carbohydrate metabolic process; C:integral component of membrane; F:transferase activity
TaACA3-A	Traes_6AS_AC24F31A6.1	0.99577	sucrose:sucrose 1-fructosyltransferase-like	1-SST-like	0	87.6	F:sucrose alpha-glucosidase activity; P:carbohydrate metabolic process; C:integral component of membrane; F:transferase activity
TaACA3-A	Traes_6BS_7F65A4F6C.1	0.99507	sucrose:sucrose 1-fructosyltransferase-like	1-SST-like	2.27817e-52	89.9	F:sucrose alpha-glucosidase activity; P:carbohydrate metabolic process; C:integral component of membrane; F:transferase activity
TaACA3-A	Traes_6DL_134445958.1	0.9933	cold-shock protein CS120	CS120	3.87556e-12	100	P:response to stress; P:response to water
TaACA3-A	Traes_6DL_6AD5B18D2.1	0.9965	11 kDa late embryogenesis abundant protein	LEA11	1.30334e-36	76.69	P:embryo development ending in seed dormancy
TaACA3-A	Traes_6DL_D7E2BAB04.1	0.9953	protein MARD1-like	MARD1-like	5.65231e-58	71.6
TaACA3-A	Traes_6DS_07BCB2A27.1	0.9961	sucrose:sucrose 1-fructosyltransferase-like	1-SST like	3.768e-97	87.8	F:sucrose alpha-glucosidase activity; P:carbohydrate metabolic process; C:integral component of membrane; F:transferase activity
TaACA3-A	Traes_6DS_3237753C3.1	0.99217	SNF1-related protein kinase regulatory subunit gamma-like PV42a	PV42A	8.80409e-08	94	F:kinase activity; P:phosphorylation
TaACA3-A	Traes_6DS_905702C89.1	0.9957	sucrose:sucrose 1-fructosyltransferase-like	1-SST-like	0	88.7	F:sucrose alpha-glucosidase activity; P:carbohydrate metabolic process; C:integral component of membrane; F:transferase activity
TaACA3-A	Traes_7AL_F70DA9639.1	0.99457	predicted protein		2.70641e-88	86	P:carbohydrate metabolic process; C:chloroplast stroma; F:intramolecular transferase activity, phosphotransferases
TaACA3-A	Traes_7AS_4E9AB3A15.1	0.99683	protein HVA22	HVA22	2.33389e-73	97.2	C:endoplasmic reticulum; C:Golgi apparatus; P:response to stress; P:response to abscisic acid; C:integral component of membrane
TaACA3-A	Traes_7AS_F6DEE9A40.1	0.9976	---NA---
TaACA3-A	Traes_7BS_126B3B2E3.1	0.99477	protein HVA22	HVA22	1.69193e-50	98.4	C:endoplasmic reticulum; C:Golgi apparatus; P:response to stress; P:response to abscisic acid; C:integral component of membrane
TaACA3-A	Traes_7BS_8F1C8872E.1	0.99437	uncharacterized membrane protein At3g27390 isoform X1	Membrane protein	0	87.05	P:vegetative to reproductive phase transition of meristem; C:integral component of membrane
TaACA3-A	Traes_7BS_C08F5C14D.1	0.99667	Tonoplast dicarboxylate transporter	TDT	1.41099e-103	94.35	F:transporter activity; P:sodium ion transport; C:integral component of membrane; P:anion transmembrane transport
TaACA3-A	Traes_7DL_8880576D9.1	0.99557	predicted protein		3.6907e-21	82.1
TaACA3-A	Traes_7DL_C9EC51B0B.1	0.99613	heavy metal-associated isoprenylated plant protein 26	HIPP26	4.8177e-78	82.4	C:cytoplasm; P:metal ion transport; F:transition metal ion binding; P:cellular transition metal ion homeostasis
TaACA3-A	Traes_7DL_F991E9846.1	0.99257	late embryogenesis abundant protein D-34-like	LEA34-like	4.5185e-88	73.15
TaACA3-A	Traes_7DS_3E0641CD5.1	0.99433	Tonoplast dicarboxylate transporter	TDT	0	92.5	F:transporter activity; P:sodium ion transport; C:integral component of membrane; P:anion transmembrane transport
TaACA3-A	Traes_7DS_434092F63.1	0.9945	predicted protein		1.04871e-39	69.75
TaACA9-B	Traes_4BL_9BA734F55.1	0.99457	ABC transporter G family member 34	ABCG34	0	87.15	F:ATP binding; C:plasma membrane; C:integral component of membrane; F:ATPase activity, coupled to transmembrane movement of substances; P:transmembrane transport
TaACA10-A	Traes_5BS_D69BF925F.1	0.99373	calmodulin-binding protein 60 C	CBP60C	0	75.35	F:calmodulin binding; P:response to stress
Salt Stress
TaACA2-A	Traes_3DL_304C8DD67.1	0.9924	Vacuolar-processing enzyme	VPE	0	89.1	F:cysteine-type endopeptidase activity; C:mitochondrion; C:vacuole; P:vacuolar protein processing; P:proteolysis involved in cellular protein catabolic process
TaACA2-A	Traes_3DS_5C9208939.1	0.99513	probable folate-biopterin transporter 4	FBT4	3.89534e-147	87.35	P:transport; C:plastid; C:integral component of membrane
TaACA2-A	Traes_4AL_4E9796DCB.1	0.99413	P-loop containing nucleoside triphosphate hydrolase superfamily protein	P-loop_NTPase	1.38656e-171	81.3	F:ATP binding; F:kinase activity; P:phosphorylation
TaACA2-A	Traes_6DL_1DF31EAB8.1	0.9951	---NA---
TaACA2-A	Traes_7DL_7343AC1AB.1	0.99637	transcription factor bHLH133-like	BHLH133-like	0	71.6	F:core promoter sequence-specific DNA binding; F:transcriptional activator activity, RNA polymerase II transcription regulatory region sequence-specific DNA binding; C:nucleus; C:plastid; P:positive regulation of transcription by RNA polymerase II; F:protein dimerization activity
TaACA2-A	Traes_7DL_EF6AA8F4A.1	0.9965	probable calcium-binding protein CML25/26	CML25/26	4.20551e-102	80.85	F:calcium ion binding
TaACA2-B	Traes_1AL_61A37A885.1	0.99353	predicted protein		0	87.9
TaACA2-B	Traes_1AL_D61ACF8F1.1	0.99383	S-type anion channel SLAH2	SLAH2	0	91.9	C:integral component of membrane; P:transmembrane transport
TaACA2-B	Traes_1DL_8C08BB27F.1	0.9958	nucleoside diphosphate kinase 3	NDK3	7.73817e-35	76.15	F:nucleoside diphosphate kinase activity; F:ATP binding; C:intracellular; P:nucleoside diphosphate phosphorylation; P:GTP biosynthetic process; P:UTP biosynthetic process; P:CTP biosynthetic process
TaACA2-B	Traes_1DS_0898FA765.1	0.9942	auxin-responsive protein IAA15	IAA15	5.81164e-113	79	C:nucleus; P:regulation of transcription, DNA-templated; P:regulation of translation; C:plastid; P:auxin-activated signaling pathway; F:protein dimerization activity
TaACA2-B	Traes_2AL_13D7BE5D8.1	0.99147	probable transcription repressor OFP9	OFP9	1.03135e-51	88.7
TaACA2-B	Traes_3AL_00A2CEAC4.1	0.99453	probable WRKY transcription factor 32	WRKY32	1.90691e-19	82.7	F:DNA binding transcription factor activity; P:regulation of transcription, DNA-templated; F:sequence-specific DNA binding
TaACA2-B	Traes_4DS_E33550382.1	0.99323	mitogen-activated protein kinase kinase kinase 1	MAP3K1	0	90.85	F:signal transducer, downstream of receptor, with serine/threonine kinase activity; F:ATP binding; C:cytoplasm; P:signal transduction by protein phosphorylation
TaACA2-B	Traes_6AL_0DBCD91FC.1	-0.99297	polyadenylate-binding protein 2	PABPN1	1.29244e-95	94.75	F:nucleotide binding; F:nucleic acid binding
TaACA2-B	Traes_6DL_09E90F538.1	0.9921	predicted protein		0	88.55	P:DNA repair; F:zinc ion binding; P:photomorphogenesis; P:shade avoidance; P:entrainment of circadian clock; P:regulation of stomatal movement; C:integral component of membrane; P:protein ubiquitination; C:nuclear body; P:positive regulation of proteasomal ubiquitin-dependent protein catabolic process; F:identical protein binding; P:anthocyanin-containing compound metabolic process; P:photoperiod…
TaACA2-B	Traes_7DS_C2FAEB062.1	0.9952	Phosphatidylinositol/phosphatidylcholine transfer protein SFH13	SFH13	0	89.55	F:transporter activity; C:intracellular; P:transport
TaACA2-D	Traes_1AS_55FCEF739.1	0.9972	unknow protein		1.34356e-66	82.4
TaACA2-D	Traes_1BL_16964487D.1	0.9944	low-temperature-induced 65 kDa protein	LTI65	2.1528e-28	81.65	P:response to stress; P:response to abscisic acid
TaACA2-D	Traes_2AL_FED8D7872.1	0.99553	expansin-A10	EXPA10	2.43642e-178	94.1	C:extracellular region; C:cell wall; P:plant-type cell wall organization; C:membrane
TaACA2-D	Traes_2DL_7A9E10914.1	0.99287	Zeaxanthin epoxidase, chloroplastic	ZEP	2.62493e-33	83.45	C:chloroplast; F:zeaxanthin epoxidase [overall] activity; P:abscisic acid biosynthetic process; C:integral component of membrane; F:zeaxanthin epoxidase activity; F:antheraxanthin epoxidase activity; P:oxidation-reduction process; F:FAD binding
TaACA2-D	Traes_5DL_EE785A05E.1	0.9948	predicted protein		0	61.6
TaACA2-D	Traes_6BS_83D900B36.1	0.9993	SNF1-related protein kinase regulatory subunit gamma-like PV42a	PV42A	7.13403e-25	98.35	F:kinase activity; P:phosphorylation
TaACA2-D	Traes_7AL_A15464459.1	0.9947	probable calcium-binding protein CML25/26	CML25/26	2.72539e-65	80.75	F:calcium ion binding
TaACA3-A	Traes_2DL_5436C046D.1	0.99283	---NA---
TaACA3-A	Traes_3DL_601D0E418.1	0.99577	Type I inositol polyphosphate 5-phosphatase 1	IP5P1	0	87.25	C:plastid; F:hydrolase activity; P:phosphatidylinositol dephosphorylation
TaACA3-A	Traes_3DS_E1D759A90.1	0.99877	Protein NLP3	NLP3	0	87.35	F:DNA binding; C:nucleus; P:regulation of transcription, DNA-templated
TaACA3-A	Traes_4AS_D356C7AB3.1	0.9953	protein DETOXIFICATION 48-like	DETOXI 48-like	0	85	P:drug transmembrane transport; F:drug transmembrane transporter activity; F:antiporter activity; C:integral component of membrane; C:Golgi transport complex
TaACA3-A	Traes_5BL_B47117D0F.1	0.99347	homeobox-leucine zipper protein HOX32	HOX32	0	94.8	F:DNA binding; C:nucleus; P:regulation of transcription, DNA-templated; F:lipid binding
TaACA3-B	Traes_1AL_F1520D492.1	0.9973	CDPK-related kinase 3	CRK3	0	92.4	F:calmodulin-dependent protein kinase activity; F:protein tyrosine kinase activity; F:calmodulin binding; F:ATP binding; C:nucleus; C:cytoplasm; C:plasma membrane; P:abscisic acid-activated signaling pathway; F:calcium-dependent protein serine/threonine kinase activity; P:peptidyl-serine phosphorylation; P:intracellular signal transduction; P:protein autophosphorylation
TaACA3-B	Traes_1BL_6F279DDC1.1	0.99633	probable protein phosphatase 2C 50	PP2C 50	3.35304e-65	90.35	F:protein serine/threonine phosphatase activity; P:protein dephosphorylation; F:metal ion binding
TaACA3-B	Traes_2AS_016373FCA.1	0.99593	solute carrier family 25 member 44-like	SLC25A44	1.29729e-133	92.7	F:structural constituent of ribosome; P:translation; C:integral component of membrane; P:transmembrane transport
TaACA3-B	Traes_2DL_18106FFD8.1	0.99333	G-type lectin S-receptor-like serine/threonine-protein kinase At2g19130	LecRLK	3.28095e-58	71.7	F:protein serine/threonine kinase activity; F:ATP binding; C:plasma membrane; P:protein phosphorylation; C:integral component of membrane; P:recognition of pollen
TaACA3-B	Traes_3AL_150454456.1	0.99457	mediator of RNA polymerase II transcription subunit 15-like	MED15	0	82.7
TaACA3-B	Traes_3B_174B7D5D2.1	0.9936	AP2/ERF and B3 domain-containing protein Os01g0693400	AP2/ERF	8.34568e-64	74.65	F:DNA binding; F:DNA binding transcription factor activity; C:nucleus; P:regulation of transcription, DNA-templated
TaACA3-B	Traes_4AL_D2D7703821.1	0.9959	ethylene-responsive transcription factor ERF022-like	ERF022-like	4.23472e-105	75.2	F:DNA binding; F:DNA binding transcription factor activity; C:nucleus; P:regulation of transcription, DNA-templated
TaACA3-D	Traes_1AL_48BACBEB6.1	0.9933	gamma-glutamyl hydrolase 2	GGH2	4.71353e-127	90.15
TaACA3-D	Traes_1AL_CF1508399.1	-0.9934	Mov34/MPN/PAD-1 family protein	MEE34	0	80.15
TaACA3-D	Traes_1AL_D4BB66EA8.1	0.99377	probable mediator of RNA polymerase II transcription subunit 26b	MED26B	0	76.8	F:DNA binding; P:transcription elongation from RNA polymerase II promoter; C:elongin complex
TaACA3-D	Traes_1BL_7D371727A.1	0.99693	predicted protein		0	85.4	C:integral component of membrane
TaACA3-D	Traes_1BL_903736130.1	0.997	Phosphatidylinositol N-acetyglucosaminlytransferase subunit P-related	PIGP	0	76.65	F:transferase activity
TaACA3-D	Traes_1BL_C5FEAF06E.1	0.99197	G-box binding factor	GBF1	0	81	F:DNA binding transcription factor activity; P:regulation of transcription, DNA-templated; F:sequence-specific DNA binding
TaACA3-D	Traes_1DL_7A03EA9D0.1	-0.99393	NADH--cytochrome b5 reductase 1	NB5R1	0	96.8	F:cytochrome-b5 reductase activity, acting on NAD(P)H; C:endoplasmic reticulum; C:plasma membrane; C:plant-type cell wall; C:integral component of membrane; P:electron transport chain
TaACA3-D	Traes_2AL_3FE5DF00C.1	0.99693	mitochondrial alternative oxidase	Aox1	2.19299e-69	83.9	F:alternative oxidase activity; C:integral component of membrane; F:metal ion binding; P:oxidation-reduction process; C:respiratory chain
TaACA3-D	Traes_2BL_78B69AD87.1	0.9927	mitogen-activated protein kinase kinase kinase YODA isoform X1	YODA	0	84.65	F:signal transducer, downstream of receptor, with serine/threonine kinase activity; F:ATP binding; C:plastid; P:signal transduction by protein phosphorylation
TaACA3-D	Traes_2BL_95044D775.1	0.9937	predicted protein		0	86.8	F:calcium ion binding
TaACA3-D	Traes_2BS_3A723B425.1	0.99843	probable serine/threonine-protein kinase abkC	STK	0	83.6	C:mitochondrion; F:kinase activity; P:phosphorylation
TaACA3-D	Traes_2BS_507E9764D.1	0.996	BTB/POZ and MATH domain-containing protein 2	BPM2	0	93.25
TaACA3-D	Traes_2BS_AED10CD44.1	0.9935	probable protein phosphatase 2C 32	PP2C 32	1.24293e-27	83.95	F:protein serine/threonine phosphatase activity; P:protein dephosphorylation; C:plastid; C:integral component of membrane; F:metal ion binding
TaACA3-D	Traes_2BS_E4B534843.1	-0.99323	peptide-N(4)-(N-acetyl-beta-glucosaminyl)asparagine amidase isoform X1	NGLY1	2.03711e-135	73.2	F:peptide-N4-(N-acetyl-beta-glucosaminyl)asparagine amidase activity; C:cytosol
TaACA3-D	Traes_2DL_3098F1277.1	0.99287	Ent-kaur-16-ene synthase, chloroplastic	KS	6.50328e-97	84.4	F:magnesium ion binding; P:metabolic process; F:terpene synthase activity
TaACA3-D	Traes_2DL_72D1A8F7D.1	0.99277	exocyst complex component EXO70A1-like	EXO70A1-like	0	94.25	C:exocyst; P:exocytosis
TaACA3-D	Traes_3AL_60B6CD0A5.1	0.9936	scarecrow-like protein 9	SCL9	0	92.65	F:DNA binding transcription factor activity; C:nucleus; P:regulation of transcription, DNA-templated; F:sequence-specific DNA binding
TaACA3-D	Traes_3AL_B4B869A3C.1	0.99663	scarecrow-like protein 9	SCL9	9.83445e-43	77.85	F:DNA binding transcription factor activity; C:nucleus; P:regulation of transcription, DNA-templated; F:sequence-specific DNA binding
TaACA3-D	Traes_3AL_CAE12F07B.1	0.99203	Hexokinase-3	HK3	0	90.05	P:cellular glucose homeostasis; F:glucokinase activity; F:ATP binding; F:glucose binding; C:mitochondrial outer membrane; C:cytosol; P:glycolytic process; F:fructokinase activity; C:integral component of membrane; F:mannokinase activity; P:carbohydrate phosphorylation; P:glucose 6-phosphate metabolic process
TaACA3-D	Traes_3B_75ADF948D.1	0.99423	Protein LURP-one-related 8	LURP 8	2.89878e-139	82.15	C:mitochondrion; P:defense response
TaACA3-D	Traes_3DL_20151F751.1	0.9933	Ethanolamine-phosphate cytidylyltransferase	PECT1	0	92.15	P:biosynthetic process; C:integral component of membrane; F:nucleotidyltransferase activity
TaACA3-D	Traes_3DL_F37E76F9D.1	0.9942	serine hydroxymethyltransferase 7	SHM7	8.3016e-175	94.6	F:glycine hydroxymethyltransferase activity; P:glycine metabolic process; P:L-serine metabolic process; F:methyltransferase activity; F:electron transfer activity; F:heme binding; F:pyridoxal phosphate binding; P:methylation; P:tetrahydrofolate interconversion
TaACA3-D	Traes_3DS_645006FCB.1	-0.99503	SEC13-related protein	SEC13-like	0	96.6	C:Golgi membrane; F:structural molecule activity; P:protein transport; C:COPII vesicle coat; P:COPII-coated vesicle budding; P:positive regulation of TORC1 signaling
TaACA3-D	Traes_4AL_11BB67057.1	0.99617	ENTH/VHS family protein	ENTH/VHS	0	71.7	F:RNA polymerase II core binding; F:mRNA binding; C:cytoplasm; C:mRNA cleavage factor complex; P:termination of RNA polymerase II transcription; P:mRNA polyadenylation; P:mRNA cleavage
TaACA3-D	Traes_4AL_56EE69795.1	0.99237	---NA---
TaACA3-D	Traes_4AL_6770A8F27.1	0.99483	FIP1[V]-like protein	FIPS5	0	79.05	F:structural constituent of ribosome; C:ribosome; P:translation; F:rRNA binding
TaACA3-D	Traes_4AS_D474E9A91.1	0.9926	ubiquitin-like-specific protease ESD4 isoform X1	ULP	2.16707e-28	54.73
TaACA3-D	Traes_4DS_C8CC5CBB6.1	0.99497	ENTH/VHS family protein	ENTH/VHS	0	69.05	F:RNA polymerase II core binding; F:mRNA binding; C:cytoplasm; C:mRNA cleavage factor complex; P:termination of RNA polymerase II transcription; P:mRNA polyadenylation; P:mRNA cleavage
TaACA3-D	Traes_5AS_D1719CEDA.1	0.99923	modifier of snc1	MOS1	0	72.75
TaACA3-D	Traes_5BS_6B30844DF.1	0.99297	putative disease resistance protein At5g47280	ADR1-L3	6.54065e-31	79.25	F:ADP binding
TaACA3-D	Traes_5BS_7E933EBDC.1	0.99267	ubiquitin carboxyl-terminal hydrolase 8	UBP8	0	83.1	P:ubiquitin-dependent protein catabolic process; P:protein deubiquitination; F:thiol-dependent ubiquitinyl hydrolase activity
TaACA3-D	Traes_5DS_4905258F6.1	0.9931	modifier of snc1	MOS1	0	71.2
TaACA3-D	Traes_6BL_4C2C2BD82.1	0.99787	Sn1-specific diacylglycerol lipase alpha	DAGLA	0	85.1	P:lipid catabolic process; F:hydrolase activity
TaACA3-D	Traes_6DL_362A0041F.1	-0.99703	predicted protein		2.07194e-52	88.9
TaACA3-D	Traes_7AL_D93FEFFA4.1	0.9937	ALA-interacting subunit 3	ALIS3	0	92	C:integral component of membrane; P:cell division
TaACA3-D	Traes_7AL_F0109DF7C.1	0.99497	Mediator of RNA polymerase II transcription subunit 15a	MED15	0	87.2	F:transcription cofactor activity; P:regulation of transcription, DNA-templated
TaACA3-D	Traes_7DL_FED4780F5.1	-0.9918	probable calcium-binding protein CML7	CML7	5.58264e-101	94.2	F:structural constituent of ribosome; F:calcium ion binding; C:ribosome; P:translation; F:kinase activity; P:phosphorylation
TaACA5-D	Traes_1AL_34EA84D6C.1	0.99523	pathogen-related protein	PR	6.34666e-73	85.65
TaACA5-D	Traes_2AL_EE1A590A6.1	0.996	dolichyl-diphosphooligosaccharide--protein glycosyltransferase subunit 1B	RPN1	0	88.5	F:dolichyl-diphosphooligosaccharide-protein glycotransferase activity; C:vacuolar membrane; C:plasma membrane; C:oligosaccharyltransferase complex; C:plant-type cell wall; C:integral component of membrane; P:protein N-linked glycosylation via asparagine
TaACA5-D	Traes_2DS_FC61B8B32.1	0.9963	polygalacturonase inhibitor 1	PGIP1	1.93714e-38	88.75	F:enzyme inhibitor activity; P:cell differentiation; P:negative regulation of catalytic activity; P:specification of floral organ number
TaACA5-D	Traes_3AL_3C5FB4456.1	0.99317	dynamin-related protein 5A	DRP5A	0	94.95	P:cytokinesis by cell plate formation; F:GTPase activity; F:GTP binding; C:cell plate; C:plastid
TaACA5-D	Traes_3B_05A92FDE0.1	0.9948	proline-rich protein 36-like	PRR36	0	55.4	P:positive regulation of biological process
TaACA7-A	Traes_3AL_EB22D9576.1	0.99287	60S ribosomal protein L38	RPL38	8.34038e-42	95.45	F:RNA binding; F:structural constituent of ribosome; P:translation; P:ribonucleoprotein complex assembly; C:cytosolic large ribosomal subunit
TaACA7-A	Traes_3DL_610EACA9C.1	0.99353	histone H2B.5	H2B.5	3.5715e-40	100	C:nuclear nucleosome; F:DNA binding; P:nucleosome assembly; F:protein heterodimerization activity
TaACA7-A	Traes_6AL_C78A4D4B5.1	0.9927	Pyrophosphate--fructose 6-phosphate 1-phosphotransferase subunit alpha	PFP-ALPHA	0	94	F:6-phosphofructokinase activity; F:ATP binding; C:cytoplasm; P:fructose 6-phosphate metabolic process; P:carbohydrate phosphorylation; F:diphosphate-fructose-6-phosphate 1-phosphotransferase activity; P:glycolytic process through fructose-6-phosphate
TaACA7-B	Traes_3B_6A15FF694.1	0.99417	SelT-like protein	SELT	4.67066e-96	95.75
TaACA7-B	Traes_5DL_844987833.1	0.99423	beta-galactosidase 15 isoform X2	β-gal	0	87.95	F:beta-galactosidase activity; C:vacuolar membrane; P:carbohydrate metabolic process; C:plant-type cell wall; F:carbohydrate binding; C:apoplast
TaACA7-B	Traes_6AL_7FD1F2C86.1	0.99717	Cytochrome b-c1 complex subunit Rieske, mitochondrial	UQCRFS1	1.5854e-144	94.2	F:DNA binding; F:DNA binding transcription factor activity; C:nucleus; C:mitochondrial inner membrane; P:regulation of transcription, DNA-templated; F:ubiquinol-cytochrome-c reductase activity; C:integral component of membrane; F:metal ion binding; F:2 iron, 2 sulfur cluster binding; P:oxidation-reduction process; C:respiratory chain; P:hydrogen ion transmembrane transport
TaACA7-B	Traes_6AL_AE7423361.1	0.99323	replication protein A 32 kDa subunit A	RPA2	0	86.5	F:DNA binding; F:protein binding; C:nucleus; P:DNA replication; P:DNA repair; P:DNA recombination; C:plastid
TaACA7-B	Traes_6DS_53B15C3C4.1	0.99473	calnexin homolog	CNX1	0	91.75	F:calcium ion binding; C:endoplasmic reticulum; P:protein folding; C:integral component of membrane; F:unfolded protein binding
TaACA7-D	Traes_1BL_59A688795.1	0.9933	histone H4	HIST1H4A	1.98324e-50	100	C:nucleosome; F:DNA binding; C:nucleus; P:nucleosome assembly; F:protein heterodimerization activity
TaACA7-D	Traes_4BL_9A9C3DF6F.1	0.99577	defensin Ec-AMP-D2-like	Ec-AMP-D2-like	4.6458e-27	90.5	C:integral component of membrane; P:killing of cells of other organism; P:defense response to fungus
TaACA7-D	Traes_4BS_3BA45A792.1	0.99377	Histone H2B.2	H2B.2	8.40892e-59	96.8	C:nuclear nucleosome; F:DNA binding; P:nucleosome assembly; F:protein heterodimerization activity
TaACA7-D	Traes_7AL_A75D5C56E.1	0.99463	protein N-terminal asparagine amidohydrolase	NTAN1	0	92.35	F:protein-N-terminal asparagine amidohydrolase activity; C:plastid
TaACA8-A	Traes_4DL_CDBB384F8.1	0.99283	SH3 domain-containing protein	SH3 domain	1.10702e-80	98.75	C:nucleus; C:cytosol; C:plasma membrane; C:integral component of membrane
TaACA8-A	Traes_5BL_F0C94BA2D.1	0.99493	protein POLLENLESS 3-LIKE 2	POLLENLESS 3-LIKE 2	0	77.85
TaACA8-D	Traes_2BL_1602CDCD2.1	0.99637	anionic peroxidase	PERX	3.28132e-166	76.2	F:peroxidase activity; C:extracellular region; P:response to oxidative stress; C:plant-type cell wall; P:plant-type cell wall organization; F:heme binding; P:hydrogen peroxide catabolic process; F:metal ion binding; P:oxidation-reduction process; P:cellular oxidant detoxification
TaACA8-D	Traes_2BL_9DD894BF9.1	0.9949	Beta-glucosidase, chloroplastic	SFR2	1.54719e-112	89.75	P:carbohydrate metabolic process; F:beta-glucosidase activity; C:chloroplast; P:cytokinin-activated signaling pathway; F:scopolin beta-glucosidase activity
TaACA8-D	Traes_4AL_BE200647B.1	0.99703	predicted protein		7.74533e-151	89.1	C:nucleus; P:cell cycle; C:plastid; P:cell division
TaACA8-D	Traes_5BL_F0C94BA2D.1	0.99513	protein POLLENLESS 3-LIKE 2	POLLENLESS 3-LIKE 2	0	77.85
TaACA8-D	Traes_7BS_725BE98D0.1	0.99423	cation-chloride cotransporter 1	CCC1	0	97.15	F:potassium:chloride symporter activity; C:integral component of membrane; P:chloride ion homeostasis; P:potassium ion homeostasis; P:potassium ion transmembrane transport; P:chloride transmembrane transport
TaACA11-A	Traes_5BL_15BC2F2E3.1	0.9969	alpha-N-acetylglucosaminidase isoform X1	NAGLU	0	89.15	C:vacuole
TaACA11-B	Traes_5AS_4451F8AB9.1	0.99603	Glycosyltransferase family 61 protein	GT61	1.74752e-47	86	C:mitochondrion; C:integral component of membrane; F:transferase activity, transferring glycosyl groups
TaACA11-D	Traes_4BL_FFB13780E.1	0.9971	probable protein S-acyltransferase 22	PAT22	0	80.55	F:zinc ion binding; C:integral component of membrane; F:protein-cysteine S-palmitoyltransferase activity
TaACA11-D	Traes_6DL_3B7EE622B.1	0.99543	AP-1 complex subunit gamma-2-like	AP1G2	0	84.8	C:Golgi apparatus; P:intracellular protein transport; F:protein transporter activity; P:vesicle-mediated transport; C:clathrin adaptor complex
TaACA11-D	Traes_7DS_54B335225.1	0.99667	cation-chloride cotransporter 1 isoform X1	CCC1-X1	0	93.1	F:potassium:chloride symporter activity; C:integral component of membrane; P:chloride ion homeostasis; P:potassium ion homeostasis; P:potassium ion transmembrane transport; P:chloride transmembrane transport
TaECA2-B	Traes_2BS_9931EE821.1	-0.9933	Disease resistance protein RPM1	RPM1	8.13426e-51	87.65	F:protein serine/threonine kinase activity; F:ATP binding; P:protein phosphorylation
TaECA2-B	Traes_4AL_17EE784F9.1	0.9976	GTP-binding protein At3g49725, chloroplastic	G Protein	0	85.95	F:GTP binding; C:mitochondrion; F:ribosome binding
TaECA2-B	Traes_4AS_519B67360.1	0.99613	glutathione reductase, chloroplastic	GR	0	93.95	F:glutathione-disulfide reductase activity; F:copper ion binding; F:ATP binding; C:mitochondrion; P:glutathione metabolic process; C:chloroplast stroma; P:electron transport chain; P:cell redox homeostasis; F:flavin adenine dinucleotide binding; F:NADP binding; P:cellular oxidant detoxification
TaECA3-A	Traes_2DL_C43663EFE.1	0.99463	predicted protein		1.11202e-45	91.8	C:chloroplast envelope; P:polyamine transport; F:polyamine binding; C:periplasmic space
